# Supplementary material for: An iron-base oxygen-evolution electrode for high-temperature electrolyzers
Source: Nat Commun. 2023 Jan 17;14:253. doi: 10.1038/s41467-023-35904-7 (PMC9845222; doi:10.1038/s41467-023-35904-7)
Supplement: Supplementary file 4 — Dataset 1 [file 41467_2023_35904_MOESM4_ESM.xlsx]

## Sheet: Fig.1a
Metallic Ions	Ionic Potentials	Basicity of molten salt
		450 oC	500 oC	550 oC	600 oC	650 oC	700 oC	750 oC
		-1.95	-2.42	-3.02	-3.7	-4.47	-6.34	-5.34
Ag(II)	8.6957	D	D	D	D	D	D	D
Cr(II)	25	D	D	D	P	P	P	P
Co(II)	26.8454	D	D	D	D	P	P	P
Cu(II)	27.3973	D	D	D	P	P	P	P
Ni(II)	28.9855	D	D	D	P	P	P	P
Fe(II)	31.0078	D	D	P	P	P	P	P
Fe(III)	46.5116	P	/	P	/	P	/	P
Al(III)	56.0748	P	P	P	P	P	/	/
Pt(IV)	64	P	P	P	P	P	P	P
Ti(IV)	66.1116	P	P	P	P	P	D	D
Nb(V)	78.125	P	P	P	P	D	D	D
V(V)	92.5926	D	/	D	/	D	/	D
W(VI)	100	D	D	D	D	D	D	D
Mo(VI)	101.695	D	D	D	D	D	D	D
“D” and “P” are representing active dissolution and passivation behaviors

## Sheet: Fig.1b
Mn+ Dissolution Reactions						MOxy- Dissolution Reactions
			Fitted Curves Plot						Fitted Curves Plot
Oxide	Ionic Potentials	Delta G	Independent Variable of sheet B	Linear Fit of SheetC		Oxide	Ionic Potentials	Delta G	Independent Variable of sheet H	Linear Fit of Sheet I
Ag2O	8.6957	-10.481	-6.15616	-11.3527		Al2O3	56.0748	-26.589	44.2943	-29.8246
AgO	21.2766	-27.475	-5.996	-11.4111		CoO	26.8456	-32.38	44.4545	-29.799
Al2O3	56.0748	-31.6893	-5.83584	-11.4695		Cr2O3	48.7805	-33.756	44.6146	-29.7734
CoO	26.8456	-24.058	-5.67568	-11.5279		CrO3	135.364	-16.045	44.7748	-29.7478
Cr2O3	48.7805	-31.9563	-5.51552	-11.5864		CuO	27.3973	-31.26	44.9349	-29.7221
Cu2O	12.987	-17.67	-5.35536	-11.6448		Fe2O3	46.5116	-28.172	45.0951	-29.6965
CuO	27.3973	-24.4	-5.1952	-11.7032		MoO3	101.695	-19.196	45.2553	-29.6709
Fe2O3	46.5116	-31.548	-5.03504	-11.7616		Nb2O5	78.125	-26.46	45.4154	-29.6453
FeO	31.0078	-23.424	-4.87487	-11.8201		NiO	28.9855	-31.973	45.5756	-29.6197
NiO	28.9855	-24.775	-4.71471	-11.8785		V2O5	92.5926	-22.3182	45.7357	-29.5941
V2O3	46.875	-28.5727	-4.55455	-11.9369		WO3	100	-19.123	45.8959	-29.5685
VO	25.3165	-26.026	-4.39439	-11.9953					46.0561	-29.5429
			-4.23423	-12.0538					46.2162	-29.5173
			-4.07407	-12.1122					46.3764	-29.4916
			-3.91391	-12.1706					46.5365	-29.466
			-3.75375	-12.229					46.6967	-29.4404
			-3.59359	-12.2875					46.8569	-29.4148
			-3.43343	-12.3459					47.017	-29.3892
			-3.27327	-12.4043					47.1772	-29.3636
			-3.11311	-12.4627					47.3373	-29.338
			-2.95295	-12.5212					47.4975	-29.3124
			-2.79279	-12.5796					47.6577	-29.2868
			-2.63263	-12.638					47.8178	-29.2612
			-2.47247	-12.6964					47.978	-29.2355
			-2.31231	-12.7548					48.1381	-29.2099
			-2.15215	-12.8133					48.2983	-29.1843
			-1.99199	-12.8717					48.4585	-29.1587
			-1.83183	-12.9301					48.6186	-29.1331
			-1.67167	-12.9886					48.7788	-29.1075
			-1.51151	-13.047					48.9389	-29.0819
			-1.35135	-13.1054					49.0991	-29.0563
			-1.19119	-13.1638					49.2593	-29.0307
			-1.03103	-13.2223					49.4194	-29.005
			-0.87087	-13.2807					49.5796	-28.9794
			-0.71071	-13.3391					49.7397	-28.9538
			-0.55055	-13.3975					49.8999	-28.9282
			-0.39039	-13.4559					50.0601	-28.9026
			-0.23023	-13.5144					50.2202	-28.877
			-0.07007	-13.5728					50.3804	-28.8514
			0.09009	-13.6312					50.5405	-28.8258
			0.25025	-13.6897					50.7007	-28.8001
			0.41041	-13.7481					50.8609	-28.7745
			0.57057	-13.8065					51.021	-28.7489
			0.73073	-13.8649					51.1812	-28.7233
			0.89089	-13.9233					51.3413	-28.6977
			1.05105	-13.9818					51.5015	-28.6721
			1.21121	-14.0402					51.6617	-28.6465
			1.37137	-14.0986					51.8218	-28.6209
			1.53153	-14.157					51.982	-28.5953
			1.69169	-14.2155					52.1421	-28.5696
			1.85185	-14.2739					52.3023	-28.544
			2.01201	-14.3323					52.4625	-28.5184
			2.17217	-14.3908					52.6226	-28.4928
			2.33233	-14.4492					52.7828	-28.4672
			2.49249	-14.5076					52.9429	-28.4416
			2.65265	-14.566					53.1031	-28.416
			2.81281	-14.6244					53.2633	-28.3904
			2.97297	-14.6829					53.4234	-28.3648
			3.13313	-14.7413					53.5836	-28.3392
			3.29329	-14.7997					53.7437	-28.3135
			3.45345	-14.8581					53.9039	-28.2879
			3.61361	-14.9166					54.0641	-28.2623
			3.77377	-14.975					54.2242	-28.2367
			3.93393	-15.0334					54.3844	-28.2111
			4.09409	-15.0918					54.5445	-28.1855
			4.25425	-15.1503					54.7047	-28.1599
			4.41441	-15.2087					54.8649	-28.1343
			4.57457	-15.2671					55.025	-28.1087
			4.73473	-15.3255					55.1852	-28.083
			4.89489	-15.384					55.3454	-28.0574
			5.05506	-15.4424					55.5055	-28.0318
			5.21522	-15.5008					55.6657	-28.0062
			5.37538	-15.5592					55.8258	-27.9806
			5.53554	-15.6177					55.986	-27.955
			5.6957	-15.6761					56.1461	-27.9294
			5.85586	-15.7345					56.3063	-27.9038
			6.01602	-15.7929					56.4665	-27.8782
			6.17618	-15.8514					56.6266	-27.8525
			6.33634	-15.9098					56.7868	-27.8269
			6.4965	-15.9682					56.947	-27.8013
			6.65666	-16.0266					57.1071	-27.7757
			6.81682	-16.0851					57.2673	-27.7501
			6.97698	-16.1435					57.4274	-27.7245
			7.13714	-16.2019					57.5876	-27.6989
			7.2973	-16.2603					57.7478	-27.6733
			7.45746	-16.3188					57.9079	-27.6476
			7.61762	-16.3772					58.0681	-27.622
			7.77778	-16.4356					58.2282	-27.5964
			7.93794	-16.494					58.3884	-27.5708
			8.0981	-16.5525					58.5485	-27.5452
			8.25826	-16.6109					58.7087	-27.5196
			8.41842	-16.6693					58.8689	-27.494
			8.57858	-16.7277					59.029	-27.4684
			8.73874	-16.7862					59.1892	-27.4428
			8.8989	-16.8446					59.3494	-27.4171
			9.05906	-16.903					59.5095	-27.3915
			9.21922	-16.9614					59.6697	-27.3659
			9.37938	-17.0199					59.8298	-27.3403
			9.53954	-17.0783					59.99	-27.3147
			9.6997	-17.1367					60.1501	-27.2891
			9.85986	-17.1951					60.3103	-27.2635
			10.02	-17.2536					60.4705	-27.2379
			10.1802	-17.312					60.6306	-27.2123
			10.3403	-17.3704					60.7908	-27.1867
			10.5005	-17.4288					60.9509	-27.161
			10.6607	-17.4873					61.1111	-27.1354
			10.8208	-17.5457					61.2713	-27.1098
			10.981	-17.6041					61.4314	-27.0842
			11.1411	-17.6625					61.5916	-27.0586
			11.3013	-17.721					61.7518	-27.033
			11.4615	-17.7794					61.9119	-27.0074
			11.6216	-17.8378					62.0721	-26.9818
			11.7818	-17.8962					62.2322	-26.9562
			11.9419	-17.9547					62.3924	-26.9305
			12.1021	-18.0131					62.5525	-26.9049
			12.2623	-18.0715					62.7127	-26.8793
			12.4224	-18.1299					62.8729	-26.8537
			12.5826	-18.1883					63.033	-26.8281
			12.7427	-18.2468					63.1932	-26.8025
			12.9029	-18.3052					63.3533	-26.7769
			13.0631	-18.3636					63.5135	-26.7513
			13.2232	-18.422					63.6737	-26.7257
			13.3834	-18.4805					63.8338	-26.7
			13.5435	-18.5389					63.994	-26.6744
			13.7037	-18.5973					64.1542	-26.6488
			13.8639	-18.6558					64.3143	-26.6232
			14.024	-18.7142					64.4745	-26.5976
			14.1842	-18.7726					64.6346	-26.572
			14.3443	-18.831					64.7948	-26.5464
			14.5045	-18.8895					64.9549	-26.5208
			14.6647	-18.9479					65.1151	-26.4951
			14.8248	-19.0063					65.2753	-26.4695
			14.985	-19.0647					65.4354	-26.4439
			15.1451	-19.1231					65.5956	-26.4183
			15.3053	-19.1816					65.7558	-26.3927
			15.4655	-19.24					65.9159	-26.3671
			15.6256	-19.2984					66.0761	-26.3415
			15.7858	-19.3569					66.2362	-26.3159
			15.9459	-19.4153					66.3964	-26.2903
			16.1061	-19.4737					66.5566	-26.2647
			16.2663	-19.5321					66.7167	-26.239
			16.4264	-19.5906					66.8769	-26.2134
			16.5866	-19.649					67.037	-26.1878
			16.7467	-19.7074					67.1972	-26.1622
			16.9069	-19.7658					67.3574	-26.1366
			17.0671	-19.8242					67.5175	-26.111
			17.2272	-19.8827					67.6777	-26.0854
			17.3874	-19.9411					67.8378	-26.0598
			17.5476	-19.9995					67.998	-26.0342
			17.7077	-20.058					68.1582	-26.0085
			17.8679	-20.1164					68.3183	-25.9829
			18.028	-20.1748					68.4785	-25.9573
			18.1882	-20.2332					68.6386	-25.9317
			18.3483	-20.2916					68.7988	-25.9061
			18.5085	-20.3501					68.959	-25.8805
			18.6687	-20.4085					69.1191	-25.8549
			18.8288	-20.4669					69.2793	-25.8293
			18.989	-20.5253					69.4394	-25.8037
			19.1491	-20.5838					69.5996	-25.7781
			19.3093	-20.6422					69.7598	-25.7524
			19.4695	-20.7006					69.9199	-25.7268
			19.6296	-20.759					70.0801	-25.7012
			19.7898	-20.8175					70.2402	-25.6756
			19.95	-20.8759					70.4004	-25.65
			20.1101	-20.9343					70.5606	-25.6244
			20.2703	-20.9927					70.7207	-25.5988
			20.4304	-21.0512					70.8809	-25.5732
			20.5906	-21.1096					71.041	-25.5476
			20.7508	-21.168					71.2012	-25.5219
			20.9109	-21.2264					71.3614	-25.4963
			21.0711	-21.2849					71.5215	-25.4707
			21.2312	-21.3433					71.6817	-25.4451
			21.3914	-21.4017					71.8418	-25.4195
			21.5515	-21.4601					72.002	-25.3939
			21.7117	-21.5186					72.1622	-25.3683
			21.8719	-21.577					72.3223	-25.3427
			22.032	-21.6354					72.4825	-25.317
			22.1922	-21.6938					72.6426	-25.2914
			22.3524	-21.7523					72.8028	-25.2658
			22.5125	-21.8107					72.963	-25.2402
			22.6727	-21.8691					73.1231	-25.2146
			22.8328	-21.9275					73.2833	-25.189
			22.993	-21.986					73.4434	-25.1634
			23.1532	-22.0444					73.6036	-25.1378
			23.3133	-22.1028					73.7638	-25.1122
			23.4735	-22.1612					73.9239	-25.0865
			23.6336	-22.2197					74.0841	-25.0609
			23.7938	-22.2781					74.2442	-25.0353
			23.9539	-22.3365					74.4044	-25.0097
			24.1141	-22.3949					74.5646	-24.9841
			24.2743	-22.4534					74.7247	-24.9585
			24.4344	-22.5118					74.8849	-24.9329
			24.5946	-22.5702					75.0451	-24.9073
			24.7548	-22.6286					75.2052	-24.8817
			24.9149	-22.6871					75.3654	-24.856
			25.0751	-22.7455					75.5255	-24.8304
			25.2352	-22.8039					75.6857	-24.8048
			25.3954	-22.8623					75.8458	-24.7792
			25.5556	-22.9208					76.006	-24.7536
			25.7157	-22.9792					76.1662	-24.728
			25.8759	-23.0376					76.3263	-24.7024
			26.036	-23.096					76.4865	-24.6768
			26.1962	-23.1545					76.6466	-24.6512
			26.3564	-23.2129					76.8068	-24.6256
			26.5165	-23.2713					76.967	-24.5999
			26.6767	-23.3297					77.1271	-24.5743
			26.8368	-23.3882					77.2873	-24.5487
			26.997	-23.4466					77.4475	-24.5231
			27.1572	-23.505					77.6076	-24.4975
			27.3173	-23.5634					77.7678	-24.4719
			27.4775	-23.6218					77.9279	-24.4463
			27.6376	-23.6803					78.0881	-24.4207
			27.7978	-23.7387					78.2482	-24.3951
			27.958	-23.7971					78.4084	-24.3694
			28.1181	-23.8556					78.5686	-24.3438
			28.2783	-23.914					78.7287	-24.3182
			28.4384	-23.9724					78.8889	-24.2926
			28.5986	-24.0308					79.049	-24.267
			28.7588	-24.0892					79.2092	-24.2414
			28.9189	-24.1477					79.3694	-24.2158
			29.0791	-24.2061					79.5295	-24.1902
			29.2392	-24.2645					79.6897	-24.1645
			29.3994	-24.3229					79.8499	-24.1389
			29.5596	-24.3814					80.01	-24.1133
			29.7197	-24.4398					80.1702	-24.0877
			29.8799	-24.4982					80.3303	-24.0621
			30.04	-24.5567					80.4905	-24.0365
			30.2002	-24.6151					80.6506	-24.0109
			30.3604	-24.6735					80.8108	-23.9853
			30.5205	-24.7319					80.971	-23.9597
			30.6807	-24.7904					81.1311	-23.934
			30.8408	-24.8488					81.2913	-23.9084
			31.001	-24.9072					81.4514	-23.8828
			31.1612	-24.9656					81.6116	-23.8572
			31.3213	-25.024					81.7718	-23.8316
			31.4815	-25.0825					81.9319	-23.806
			31.6416	-25.1409					82.0921	-23.7804
			31.8018	-25.1993					82.2523	-23.7548
			31.962	-25.2578					82.4124	-23.7292
			32.1221	-25.3162					82.5726	-23.7035
			32.2823	-25.3746					82.7327	-23.6779
			32.4424	-25.433					82.8929	-23.6523
			32.6026	-25.4915					83.053	-23.6267
			32.7628	-25.5499					83.2132	-23.6011
			32.9229	-25.6083					83.3734	-23.5755
			33.0831	-25.6667					83.5335	-23.5499
			33.2432	-25.7251					83.6937	-23.5243
			33.4034	-25.7836					83.8538	-23.4987
			33.5636	-25.842					84.014	-23.4731
			33.7237	-25.9004					84.1742	-23.4474
			33.8839	-25.9588					84.3343	-23.4218
			34.044	-26.0173					84.4945	-23.3962
			34.2042	-26.0757					84.6547	-23.3706
			34.3644	-26.1341					84.8148	-23.345
			34.5245	-26.1925					84.975	-23.3194
			34.6847	-26.251					85.1351	-23.2938
			34.8448	-26.3094					85.2953	-23.2682
			35.005	-26.3678					85.4555	-23.2426
			35.1652	-26.4262					85.6156	-23.2169
			35.3253	-26.4847					85.7758	-23.1913
			35.4855	-26.5431					85.9359	-23.1657
			35.6457	-26.6015					86.0961	-23.1401
			35.8058	-26.6599					86.2563	-23.1145
			35.966	-26.7184					86.4164	-23.0889
			36.1261	-26.7768					86.5766	-23.0633
			36.2863	-26.8352					86.7367	-23.0377
			36.4464	-26.8936					86.8969	-23.012
			36.6066	-26.9521					87.0571	-22.9864
			36.7668	-27.0105					87.2172	-22.9608
			36.9269	-27.0689					87.3774	-22.9352
			37.0871	-27.1273					87.5375	-22.9096
			37.2473	-27.1858					87.6977	-22.884
			37.4074	-27.2442					87.8579	-22.8584
			37.5676	-27.3026					88.018	-22.8328
			37.7277	-27.361					88.1782	-22.8072
			37.8879	-27.4195					88.3383	-22.7815
			38.0481	-27.4779					88.4985	-22.7559
			38.2082	-27.5363					88.6587	-22.7303
			38.3684	-27.5947					88.8188	-22.7047
			38.5285	-27.6532					88.979	-22.6791
			38.6887	-27.7116					89.1391	-22.6535
			38.8488	-27.77					89.2993	-22.6279
			39.009	-27.8284					89.4595	-22.6023
			39.1692	-27.8869					89.6196	-22.5767
			39.3293	-27.9453					89.7798	-22.5511
			39.4895	-28.0037					89.9399	-22.5254
			39.6497	-28.0621					90.1001	-22.4998
			39.8098	-28.1206					90.2603	-22.4742
			39.97	-28.179					90.4204	-22.4486
			40.1301	-28.2374					90.5806	-22.423
			40.2903	-28.2958					90.7407	-22.3974
			40.4504	-28.3543					90.9009	-22.3718
			40.6106	-28.4127					91.0611	-22.3462
			40.7708	-28.4711					91.2212	-22.3206
			40.9309	-28.5295					91.3814	-22.2949
			41.0911	-28.588					91.5415	-22.2693
			41.2512	-28.6464					91.7017	-22.2437
			41.4114	-28.7048					91.8619	-22.2181
			41.5716	-28.7632					92.022	-22.1925
			41.7317	-28.8217					92.1822	-22.1669
			41.8919	-28.8801					92.3423	-22.1413
			42.0521	-28.9385					92.5025	-22.1157
			42.2122	-28.9969					92.6627	-22.0901
			42.3724	-29.0554					92.8228	-22.0644
			42.5325	-29.1138					92.983	-22.0388
			42.6927	-29.1722					93.1431	-22.0132
			42.8528	-29.2306					93.3033	-21.9876
			43.013	-29.289					93.4635	-21.962
			43.1732	-29.3475					93.6236	-21.9364
			43.3333	-29.4059					93.7838	-21.9108
			43.4935	-29.4643					93.9439	-21.8852
			43.6536	-29.5227					94.1041	-21.8595
			43.8138	-29.5812					94.2643	-21.8339
			43.974	-29.6396					94.4244	-21.8083
			44.1341	-29.698					94.5846	-21.7827
									94.7447	-21.7571
									94.9049	-21.7315
									95.0651	-21.7059
									95.2252	-21.6803
									95.3854	-21.6547
									95.5456	-21.629
									95.7057	-21.6034
									95.8659	-21.5778
									96.026	-21.5522
									96.1862	-21.5266
									96.3464	-21.501
									96.5065	-21.4754
									96.6667	-21.4498
									96.8268	-21.4242
									96.987	-21.3986
									97.1471	-21.3729
									97.3073	-21.3473
									97.4675	-21.3217
									97.6276	-21.2961
									97.7878	-21.2705
									97.948	-21.2449
									98.1081	-21.2193
									98.2683	-21.1937
									98.4284	-21.1681
									98.5886	-21.1424
									98.7488	-21.1168
									98.9089	-21.0912
									99.0691	-21.0656
									99.2292	-21.04
									99.3894	-21.0144
									99.5495	-20.9888
									99.7097	-20.9632
									99.8699	-20.9376
									100.03	-20.9119
									100.19	-20.8863
									100.35	-20.8607
									100.511	-20.8351
									100.671	-20.8095
									100.831	-20.7839
									100.991	-20.7583
									101.151	-20.7327
									101.311	-20.7071
									101.471	-20.6815
									101.632	-20.6558
									101.792	-20.6302
									101.952	-20.6046
									102.112	-20.579
									102.272	-20.5534
									102.432	-20.5278
									102.593	-20.5022
									102.753	-20.4766
									102.913	-20.4509
									103.073	-20.4253
									103.233	-20.3997
									103.393	-20.3741
									103.554	-20.3485
									103.714	-20.3229
									103.874	-20.2973
									104.034	-20.2717
									104.194	-20.2461
									104.354	-20.2204
									104.515	-20.1948
									104.675	-20.1692
									104.835	-20.1436
									104.995	-20.118
									105.155	-20.0924
									105.315	-20.0668
									105.475	-20.0412
									105.636	-20.0156
									105.796	-19.99
									105.956	-19.9643
									106.116	-19.9387
									106.276	-19.9131
									106.436	-19.8875
									106.597	-19.8619
									106.757	-19.8363
									106.917	-19.8107
									107.077	-19.7851
									107.237	-19.7595
									107.397	-19.7338
									107.558	-19.7082
									107.718	-19.6826
									107.878	-19.657
									108.038	-19.6314
									108.198	-19.6058
									108.358	-19.5802
									108.519	-19.5546
									108.679	-19.5289
									108.839	-19.5033
									108.999	-19.4777
									109.159	-19.4521
									109.319	-19.4265
									109.479	-19.4009
									109.64	-19.3753
									109.8	-19.3497
									109.96	-19.3241
									110.12	-19.2984
									110.28	-19.2728
									110.44	-19.2472
									110.601	-19.2216
									110.761	-19.196
									110.921	-19.1704
									111.081	-19.1448
									111.241	-19.1192
									111.401	-19.0936
									111.562	-19.0679
									111.722	-19.0423
									111.882	-19.0167
									112.042	-18.9911
									112.202	-18.9655
									112.362	-18.9399
									112.523	-18.9143
									112.683	-18.8887
									112.843	-18.8631
									113.003	-18.8375
									113.163	-18.8118
									113.323	-18.7862
									113.483	-18.7606
									113.644	-18.735
									113.804	-18.7094
									113.964	-18.6838
									114.124	-18.6582
									114.284	-18.6326
									114.444	-18.607
									114.605	-18.5813
									114.765	-18.5557
									114.925	-18.5301
									115.085	-18.5045
									115.245	-18.4789
									115.405	-18.4533
									115.566	-18.4277
									115.726	-18.4021
									115.886	-18.3764
									116.046	-18.3508
									116.206	-18.3252
									116.366	-18.2996
									116.527	-18.274
									116.687	-18.2484
									116.847	-18.2228
									117.007	-18.1972
									117.167	-18.1716
									117.327	-18.1459
									117.487	-18.1203
									117.648	-18.0947
									117.808	-18.0691
									117.968	-18.0435
									118.128	-18.0179
									118.288	-17.9923
									118.448	-17.9667
									118.609	-17.9411
									118.769	-17.9154
									118.929	-17.8898
									119.089	-17.8642
									119.249	-17.8386
									119.409	-17.813
									119.57	-17.7874
									119.73	-17.7618
									119.89	-17.7362
									120.05	-17.7106
									120.21	-17.685
									120.37	-17.6593
									120.531	-17.6337
									120.691	-17.6081
									120.851	-17.5825
									121.011	-17.5569
									121.171	-17.5313
									121.331	-17.5057
									121.491	-17.4801
									121.652	-17.4545
									121.812	-17.4288
									121.972	-17.4032
									122.132	-17.3776
									122.292	-17.352
									122.452	-17.3264
									122.613	-17.3008
									122.773	-17.2752
									122.933	-17.2496
									123.093	-17.2239
									123.253	-17.1983
									123.413	-17.1727
									123.574	-17.1471
									123.734	-17.1215
									123.894	-17.0959
									124.054	-17.0703
									124.214	-17.0447
									124.374	-17.0191
									124.535	-16.9934
									124.695	-16.9678
									124.855	-16.9422
									125.015	-16.9166
									125.175	-16.891
									125.335	-16.8654
									125.496	-16.8398
									125.656	-16.8142
									125.816	-16.7886
									125.976	-16.763
									126.136	-16.7373
									126.296	-16.7117
									126.456	-16.6861
									126.617	-16.6605
									126.777	-16.6349
									126.937	-16.6093
									127.097	-16.5837
									127.257	-16.5581
									127.417	-16.5325
									127.578	-16.5068
									127.738	-16.4812
									127.898	-16.4556
									128.058	-16.43
									128.218	-16.4044
									128.378	-16.3788
									128.539	-16.3532
									128.699	-16.3276
									128.859	-16.302
									129.019	-16.2763
									129.179	-16.2507
									129.339	-16.2251
									129.5	-16.1995
									129.66	-16.1739
									129.82	-16.1483
									129.98	-16.1227
									130.14	-16.0971
									130.3	-16.0715
									130.46	-16.0458
									130.621	-16.0202
									130.781	-15.9946
									130.941	-15.969
									131.101	-15.9434
									131.261	-15.9178
									131.421	-15.8922
									131.582	-15.8666
									131.742	-15.841
									131.902	-15.8153
									132.062	-15.7897
									132.222	-15.7641
									132.382	-15.7385
									132.543	-15.7129
									132.703	-15.6873
									132.863	-15.6617
									133.023	-15.6361
									133.183	-15.6105
									133.343	-15.5848
									133.504	-15.5592
									133.664	-15.5336
									133.824	-15.508
									133.984	-15.4824
									134.144	-15.4568
									134.304	-15.4312
									134.464	-15.4056
									134.625	-15.38
									134.785	-15.3544
									134.945	-15.3287
									135.105	-15.3031
									135.265	-15.2775
									135.425	-15.2519
									135.586	-15.2263
									135.746	-15.2007
									135.906	-15.1751
									136.066	-15.1495
									136.226	-15.1238
									136.386	-15.0982
									136.547	-15.0726
									136.707	-15.047
									136.867	-15.0214
									137.027	-14.9958
									137.187	-14.9702
									137.347	-14.9446
									137.508	-14.919
									137.668	-14.8933
									137.828	-14.8677
									137.988	-14.8421
									138.148	-14.8165
									138.308	-14.7909
									138.468	-14.7653
									138.629	-14.7397
									138.789	-14.7141
									138.949	-14.6885
									139.109	-14.6629
									139.269	-14.6372
									139.429	-14.6116
									139.59	-14.586
									139.75	-14.5604
									139.91	-14.5348
									140.07	-14.5092
									140.23	-14.4836
									140.39	-14.458
									140.551	-14.4323
									140.711	-14.4067
									140.871	-14.3811
									141.031	-14.3555
									141.191	-14.3299
									141.351	-14.3043
									141.512	-14.2787
									141.672	-14.2531
									141.832	-14.2275
									141.992	-14.2019
									142.152	-14.1762
									142.312	-14.1506
									142.472	-14.125
									142.633	-14.0994
									142.793	-14.0738
									142.953	-14.0482
									143.113	-14.0226
									143.273	-13.997
									143.433	-13.9713
									143.594	-13.9457
									143.754	-13.9201
									143.914	-13.8945
									144.074	-13.8689
									144.234	-13.8433
									144.394	-13.8177
									144.555	-13.7921
									144.715	-13.7665
									144.875	-13.7409
									145.035	-13.7152
									145.195	-13.6896
									145.355	-13.664
									145.516	-13.6384
									145.676	-13.6128
									145.836	-13.5872
									145.996	-13.5616
									146.156	-13.536

## Sheet: Fig.1c
Metals	Potentials of the formation of metal oxides （V）
	AgO	Ag2O
Ag	1.661	1.246
	CrO3	Cr2O3
Cr	1.397	-0.437
	Co3O4	CoO
Co	0.853	0.227
	Cu2O	CuO
Cu	0.578	0.872
	NiO
Ni	0.297
	Fe2O3	Fe3O4	FeO
Fe	0.064	0.532	0.044
	Al2O3
Al	-1.294
	PtO2	PtO
Pt	1.179	1.136
	TiO2	Ti2O3	TiO
Ti	-0.408	-0.736	-1.249
	Nb2O5	NbO2	NbO
Nb	-0.153	-0.406	-0.638
	V2O5	VO2	V2O3	VO
V	0.914	0.398	-0.585	-0.702
	WO3	WO2
W	0.15	0.011
	MoO3	MoO2
Mo	0.624	0.015

## Sheet: Fig.2d
Sample			LiFe5O8
2-Theta	I(f)		2-Theta	I(f)
10	135		15.027	13.5
10.02	121		18.431	0.5
10.04	119		23.863	15.7
10.06	130		26.18	6
10.08	123		30.32	37.8
10.1	108		34.001	2.8
10.12	128		35.715	100
10.14	137		37.361	3.2
10.16	132		38.947	3.6
10.18	123		40.48	3.2
10.2	114		43.411	14.8
10.22	114		46.192	1.5
10.24	112		47.534	0.1
10.26	106		50.137	3
10.28	117		51.402	0.7
10.3	123		53.867	11.1
10.32	104		56.257	1.5
10.34	104		57.428	25.3
10.36	123		59.723	2.3
10.38	137		60.851	0.7
10.4	146		63.071	33.9
10.42	137		65.249	0.6
10.44	132		66.322	0.1
10.46	132		67.388	0.1
10.48	125		68.445	0.4
10.5	123		69.494	0.6
10.52	125		71.573	3.6
10.54	128		73.626	0.4
10.56	130		74.644	6.7
10.58	117		75.658	2.1
10.6	108		76.667	0.9
10.62	119		77.672	0.3
10.64	128		79.67	1.3
10.66	135		81.656	0.4
10.68	121		82.645	0.1
10.7	112		84.616	0.6
10.72	119		85.599	0.4
10.74	121		87.562	3.4
10.76	121		89.522	0.1
10.78	125
10.8	123
10.82	112
10.84	123
10.86	139
10.88	128
10.9	119
10.92	114
10.94	117
10.96	121
10.98	114
11	112
11.02	117
11.04	121
11.06	125
11.08	121
11.1	117
11.12	112
11.14	117
11.16	121
11.18	121
11.2	117
11.22	106
11.24	104
11.26	108
11.28	121
11.3	123
11.32	119
11.34	102
11.36	90
11.38	86
11.4	94
11.42	106
11.44	110
11.46	112
11.48	110
11.5	117
11.52	125
11.54	119
11.56	119
11.58	130
11.6	130
11.62	125
11.64	132
11.66	135
11.68	132
11.7	121
11.72	112
11.74	114
11.76	114
11.78	112
11.8	112
11.82	110
11.84	100
11.86	98
11.88	100
11.9	104
11.92	108
11.94	117
11.96	121
11.98	125
12	117
12.02	110
12.04	108
12.06	112
12.08	119
12.1	128
12.12	135
12.14	132
12.16	121
12.18	106
12.2	102
12.22	100
12.24	102
12.26	108
12.28	117
12.3	121
12.32	117
12.34	108
12.36	102
12.38	102
12.4	106
12.42	114
12.44	121
12.46	117
12.48	112
12.5	104
12.52	102
12.54	104
12.56	100
12.58	100
12.6	110
12.62	117
12.64	123
12.66	121
12.68	119
12.7	114
12.72	112
12.74	108
12.76	104
12.78	102
12.8	102
12.82	106
12.84	108
12.86	110
12.88	114
12.9	119
12.92	114
12.94	110
12.96	106
12.98	106
13	114
13.02	112
13.04	110
13.06	106
13.08	108
13.1	110
13.12	106
13.14	106
13.16	112
13.18	114
13.2	112
13.22	108
13.24	106
13.26	106
13.28	106
13.3	108
13.32	108
13.34	108
13.36	112
13.38	112
13.4	112
13.42	110
13.44	104
13.46	96
13.48	98
13.5	104
13.52	108
13.54	112
13.56	110
13.58	108
13.6	104
13.62	102
13.64	104
13.66	106
13.68	106
13.7	104
13.72	92
13.74	98
13.76	114
13.78	119
13.8	121
13.82	125
13.84	119
13.86	108
13.88	98
13.9	92
13.92	96
13.94	104
13.96	114
13.98	106
14	104
14.02	114
14.04	110
14.06	100
14.08	108
14.1	112
14.12	117
14.14	108
14.16	98
14.18	92
14.2	98
14.22	112
14.24	108
14.26	102
14.28	106
14.3	106
14.32	98
14.34	96
14.36	96
14.38	94
14.4	98
14.42	106
14.44	104
14.46	102
14.48	108
14.5	110
14.52	112
14.54	108
14.56	108
14.58	117
14.6	110
14.62	96
14.64	92
14.66	96
14.68	114
14.7	110
14.72	96
14.74	104
14.76	112
14.78	125
14.8	130
14.82	132
14.84	146
14.86	156
14.88	159
14.9	169
14.92	177
14.94	161
14.96	144
14.98	125
15	112
15.02	104
15.04	106
15.06	102
15.08	92
15.1	98
15.12	106
15.14	110
15.16	94
15.18	64
15.2	81
15.22	98
15.24	108
15.26	119
15.28	128
15.3	119
15.32	110
15.34	100
15.36	102
15.38	108
15.4	104
15.42	104
15.44	110
15.46	100
15.48	85
15.5	86
15.52	94
15.54	108
15.56	100
15.58	90
15.6	100
15.62	102
15.64	94
15.66	102
15.68	110
15.7	110
15.72	110
15.74	110
15.76	117
15.78	123
15.8	119
15.82	114
15.84	112
15.86	106
15.88	102
15.9	106
15.92	106
15.94	102
15.96	96
15.98	92
16	90
16.02	88
16.04	86
16.06	94
16.08	100
16.1	104
16.12	102
16.14	98
16.16	106
16.18	104
16.2	94
16.22	98
16.24	106
16.26	112
16.28	110
16.3	100
16.32	92
16.34	88
16.36	92
16.38	94
16.4	94
16.42	100
16.44	106
16.46	104
16.48	106
16.5	114
16.52	114
16.54	114
16.56	112
16.58	106
16.6	102
16.62	98
16.64	94
16.66	92
16.68	90
16.7	90
16.72	85
16.74	81
16.76	77
16.78	83
16.8	90
16.82	102
16.84	108
16.86	106
16.88	102
16.9	98
16.92	92
16.94	90
16.96	96
16.98	100
17	100
17.02	94
17.04	92
17.06	92
17.08	96
17.1	98
17.12	98
17.14	102
17.16	108
17.18	110
17.2	110
17.22	104
17.24	100
17.26	96
17.28	98
17.3	100
17.32	104
17.34	104
17.36	100
17.38	98
17.4	102
17.42	110
17.44	114
17.46	119
17.48	114
17.5	108
17.52	96
17.54	88
17.56	85
17.58	86
17.6	90
17.62	96
17.64	94
17.66	90
17.68	85
17.7	83
17.72	85
17.74	92
17.76	102
17.78	112
17.8	114
17.82	106
17.84	98
17.86	90
17.88	92
17.9	90
17.92	86
17.94	90
17.96	94
17.98	94
18	92
18.02	92
18.04	102
18.06	104
18.08	96
18.1	98
18.12	104
18.14	100
18.16	100
18.18	100
18.2	106
18.22	112
18.24	121
18.26	130
18.28	139
18.3	139
18.32	137
18.34	130
18.36	128
18.38	130
18.4	121
18.42	110
18.44	104
18.46	98
18.48	96
18.5	96
18.52	96
18.54	104
18.56	110
18.58	117
18.6	125
18.62	125
18.64	117
18.66	108
18.68	102
18.7	92
18.72	88
18.74	90
18.76	96
18.78	104
18.8	104
18.82	102
18.84	98
18.86	98
18.88	100
18.9	100
18.92	106
18.94	119
18.96	98
18.98	79
19	83
19.02	85
19.04	85
19.06	83
19.08	83
19.1	86
19.12	94
19.14	104
19.16	112
19.18	112
19.2	96
19.22	92
19.24	96
19.26	83
19.28	77
19.3	86
19.32	88
19.34	88
19.36	86
19.38	90
19.4	108
19.42	94
19.44	76
19.46	92
19.48	102
19.5	102
19.52	108
19.54	110
19.56	96
19.58	92
19.6	98
19.62	102
19.64	106
19.66	110
19.68	106
19.7	92
19.72	94
19.74	96
19.76	94
19.78	96
19.8	100
19.82	96
19.84	94
19.86	100
19.88	100
19.9	94
19.92	104
19.94	106
19.96	102
19.98	94
20	86
20.02	83
20.04	83
20.06	88
20.08	88
20.1	88
20.12	106
20.14	108
20.16	85
20.18	85
20.2	90
20.22	94
20.24	104
20.26	117
20.28	108
20.3	98
20.32	94
20.34	92
20.36	92
20.38	90
20.4	88
20.42	86
20.44	88
20.46	90
20.48	96
20.5	98
20.52	90
20.54	86
20.56	86
20.58	90
20.6	90
20.62	83
20.64	92
20.66	104
20.68	96
20.7	90
20.72	90
20.74	92
20.76	92
20.78	81
20.8	79
20.82	86
20.84	90
20.86	92
20.88	94
20.9	98
20.92	102
20.94	98
20.96	92
20.98	90
21	88
21.02	86
21.04	86
21.06	86
21.08	79
21.1	83
21.12	90
21.14	92
21.16	94
21.18	98
21.2	96
21.22	92
21.24	96
21.26	100
21.28	98
21.3	96
21.32	94
21.34	88
21.36	83
21.38	83
21.4	88
21.42	98
21.44	102
21.46	100
21.48	92
21.5	86
21.52	86
21.54	96
21.56	100
21.58	98
21.6	90
21.62	85
21.64	88
21.66	86
21.68	81
21.7	83
21.72	83
21.74	85
21.76	90
21.78	100
21.8	96
21.82	92
21.84	88
21.86	86
21.88	83
21.9	83
21.92	83
21.94	85
21.96	86
21.98	86
22	88
22.02	90
22.04	90
22.06	86
22.08	79
22.1	79
22.12	83
22.14	90
22.16	90
22.18	88
22.2	90
22.22	92
22.24	96
22.26	96
22.28	96
22.3	96
22.32	92
22.34	83
22.36	79
22.38	79
22.4	88
22.42	92
22.44	94
22.46	88
22.48	83
22.5	79
22.52	81
22.54	85
22.56	86
22.58	88
22.6	85
22.62	86
22.64	92
22.66	92
22.68	92
22.7	92
22.72	90
22.74	86
22.76	88
22.78	86
22.8	81
22.82	83
22.84	86
22.86	92
22.88	94
22.9	94
22.92	92
22.94	88
22.96	86
22.98	85
23	81
23.02	83
23.04	85
23.06	81
23.08	79
23.1	77
23.12	86
23.14	92
23.16	88
23.18	90
23.2	96
23.22	90
23.24	88
23.26	88
23.28	85
23.3	81
23.32	86
23.34	86
23.36	79
23.38	77
23.4	81
23.42	83
23.44	83
23.46	77
23.48	77
23.5	81
23.52	90
23.54	98
23.56	104
23.58	112
23.6	119
23.62	123
23.64	123
23.66	121
23.68	132
23.7	146
23.72	177
23.74	193
23.76	199
23.78	204
23.8	199
23.82	169
23.84	142
23.86	121
23.88	108
23.9	98
23.92	90
23.94	94
23.96	104
23.98	92
24	86
24.02	90
24.04	88
24.06	86
24.08	85
24.1	83
24.12	76
24.14	81
24.16	88
24.18	96
24.2	96
24.22	88
24.24	90
24.26	88
24.28	74
24.3	77
24.32	92
24.34	86
24.36	79
24.38	79
24.4	81
24.42	85
24.44	81
24.46	77
24.48	74
24.5	79
24.52	86
24.54	92
24.56	94
24.58	96
24.6	86
24.62	74
24.64	76
24.66	77
24.68	76
24.7	83
24.72	94
24.74	94
24.76	88
24.78	79
24.8	83
24.82	85
24.84	72
24.86	72
24.88	81
24.9	88
24.92	94
24.94	90
24.96	88
24.98	86
25	88
25.02	86
25.04	77
25.06	74
25.08	76
25.1	77
25.12	83
25.14	90
25.16	90
25.18	85
25.2	92
25.22	94
25.24	90
25.26	88
25.28	90
25.3	88
25.32	86
25.34	81
25.36	85
25.38	88
25.4	90
25.42	90
25.44	88
25.46	90
25.48	90
25.5	88
25.52	88
25.54	94
25.56	96
25.58	94
25.6	86
25.62	88
25.64	94
25.66	94
25.68	94
25.7	100
25.72	98
25.74	88
25.76	88
25.78	86
25.8	81
25.82	77
25.84	74
25.86	83
25.88	86
25.9	85
25.92	85
25.94	85
25.96	100
25.98	110
26	112
26.02	128
26.04	146
26.06	156
26.08	156
26.1	146
26.12	139
26.14	132
26.16	119
26.18	104
26.2	88
26.22	85
26.24	83
26.26	85
26.28	85
26.3	86
26.32	90
26.34	92
26.36	92
26.38	90
26.4	86
26.42	85
26.44	85
26.46	85
26.48	81
26.5	77
26.52	76
26.54	76
26.56	77
26.58	79
26.6	83
26.62	81
26.64	79
26.66	77
26.68	79
26.7	83
26.72	90
26.74	90
26.76	85
26.78	81
26.8	77
26.82	79
26.84	81
26.86	77
26.88	79
26.9	79
26.92	77
26.94	76
26.96	72
26.98	72
27	74
27.02	77
27.04	79
27.06	77
27.08	77
27.1	79
27.12	81
27.14	81
27.16	83
27.18	88
27.2	94
27.22	96
27.24	94
27.26	88
27.28	86
27.3	85
27.32	86
27.34	86
27.36	88
27.38	85
27.4	81
27.42	76
27.44	74
27.46	72
27.48	74
27.5	74
27.52	74
27.54	79
27.56	83
27.58	83
27.6	79
27.62	74
27.64	74
27.66	74
27.68	69
27.7	67
27.72	72
27.74	79
27.76	83
27.78	79
27.8	74
27.82	66
27.84	74
27.86	77
27.88	77
27.9	74
27.92	71
27.94	71
27.96	76
27.98	86
28	88
28.02	88
28.04	81
28.06	74
28.08	71
28.1	72
28.12	74
28.14	72
28.16	72
28.18	72
28.2	71
28.22	71
28.24	81
28.26	88
28.28	94
28.3	96
28.32	94
28.34	86
28.36	79
28.38	72
28.4	69
28.42	67
28.44	69
28.46	76
28.48	85
28.5	86
28.52	88
28.54	88
28.56	83
28.58	76
28.6	77
28.62	79
28.64	81
28.66	83
28.68	85
28.7	85
28.72	83
28.74	77
28.76	76
28.78	77
28.8	88
28.82	88
28.84	77
28.86	79
28.88	81
28.9	85
28.92	83
28.94	76
28.96	81
28.98	85
29	79
29.02	77
29.04	74
29.06	77
29.08	79
29.1	79
29.12	76
29.14	71
29.16	74
29.18	76
29.2	72
29.22	69
29.24	67
29.26	76
29.28	85
29.3	92
29.32	86
29.34	76
29.36	74
29.38	74
29.4	77
29.42	81
29.44	85
29.46	88
29.48	86
29.5	81
29.52	79
29.54	77
29.56	77
29.58	74
29.6	71
29.62	77
29.64	86
29.66	90
29.68	92
29.7	90
29.72	88
29.74	86
29.76	90
29.78	94
29.8	94
29.82	92
29.84	92
29.86	94
29.88	102
29.9	110
29.92	108
29.94	114
29.96	135
29.98	156
30	182
30.02	216
30.04	262
30.06	320
30.08	392
30.1	471
30.12	581
30.14	708
30.16	853
30.18	961
30.2	1024
30.22	955
30.24	829
30.26	660
30.28	548
30.3	437
30.32	296
30.34	210
30.36	161
30.38	130
30.4	108
30.42	102
30.44	94
30.46	83
30.48	72
30.5	69
30.52	79
30.54	83
30.56	85
30.58	86
30.6	86
30.62	88
30.64	88
30.66	86
30.68	83
30.7	81
30.72	83
30.74	83
30.76	81
30.78	74
30.8	71
30.82	72
30.84	72
30.86	74
30.88	76
30.9	77
30.92	79
30.94	77
30.96	76
30.98	77
31	76
31.02	72
31.04	74
31.06	76
31.08	79
31.1	77
31.12	72
31.14	79
31.16	83
31.18	81
31.2	79
31.22	77
31.24	76
31.26	77
31.28	77
31.3	74
31.32	69
31.34	72
31.36	76
31.38	77
31.4	76
31.42	74
31.44	77
31.46	83
31.48	92
31.5	88
31.52	83
31.54	71
31.56	69
31.58	74
31.6	76
31.62	76
31.64	76
31.66	76
31.68	74
31.7	71
31.72	69
31.74	74
31.76	76
31.78	74
31.8	71
31.82	69
31.84	72
31.86	71
31.88	69
31.9	67
31.92	69
31.94	74
31.96	76
31.98	79
32	81
32.02	79
32.04	76
32.06	76
32.08	77
32.1	81
32.12	83
32.14	81
32.16	77
32.18	74
32.2	72
32.22	74
32.24	77
32.26	74
32.28	71
32.3	72
32.32	74
32.34	74
32.36	72
32.38	71
32.4	71
32.42	71
32.44	74
32.46	72
32.48	72
32.5	71
32.52	74
32.54	77
32.56	74
32.58	72
32.6	71
32.62	72
32.64	72
32.66	77
32.68	77
32.7	74
32.72	72
32.74	72
32.76	76
32.78	76
32.8	72
32.82	67
32.84	64
32.86	66
32.88	66
32.9	64
32.92	67
32.94	72
32.96	76
32.98	76
33	72
33.02	69
33.04	67
33.06	67
33.08	67
33.1	69
33.12	72
33.14	74
33.16	74
33.18	72
33.2	72
33.22	72
33.24	72
33.26	71
33.28	69
33.3	71
33.32	76
33.34	79
33.36	83
33.38	76
33.4	69
33.42	66
33.44	62
33.46	59
33.48	67
33.5	76
33.52	79
33.54	77
33.56	72
33.58	74
33.6	76
33.62	72
33.64	72
33.66	72
33.68	77
33.7	79
33.72	71
33.74	71
33.76	74
33.78	72
33.8	72
33.82	76
33.84	86
33.86	100
33.88	100
33.9	98
33.92	92
33.94	88
33.96	83
33.98	83
34	77
34.02	69
34.04	74
34.06	77
34.08	72
34.1	71
34.12	74
34.14	74
34.16	74
34.18	66
34.2	62
34.22	66
34.24	67
34.26	69
34.28	71
34.3	64
34.32	52
34.34	66
34.36	77
34.38	79
34.4	76
34.42	67
34.44	72
34.46	74
34.48	76
34.5	79
34.52	83
34.54	83
34.56	81
34.58	77
34.6	72
34.62	67
34.64	74
34.66	76
34.68	74
34.7	77
34.72	83
34.74	83
34.76	88
34.78	102
34.8	98
34.82	90
34.84	90
34.86	85
34.88	74
34.9	77
34.92	81
34.94	81
34.96	77
34.98	74
35	79
35.02	85
35.04	92
35.06	92
35.08	90
35.1	98
35.12	102
35.14	102
35.16	106
35.18	112
35.2	123
35.22	135
35.24	146
35.26	169
35.28	199
35.3	234
35.32	282
35.34	342
35.36	408
35.38	480
35.4	581
35.42	692
35.44	807
35.46	967
35.48	1142
35.5	1347
35.52	1616
35.54	1945
35.56	2285
35.58	2530
35.6	2480
35.62	2256
35.64	1910
35.66	1624
35.68	1347
35.7	1076
35.72	807
35.74	524
35.76	380
35.78	269
35.8	222
35.82	177
35.84	137
35.86	119
35.88	106
35.9	108
35.92	104
35.94	96
35.96	94
35.98	90
36	86
36.02	86
36.04	86
36.06	86
36.08	86
36.1	86
36.12	85
36.14	83
36.16	83
36.18	83
36.2	85
36.22	81
36.24	77
36.26	77
36.28	79
36.3	79
36.32	77
36.34	74
36.36	72
36.38	72
36.4	74
36.42	74
36.44	72
36.46	69
36.48	69
36.5	69
36.52	71
36.54	71
36.56	72
36.58	72
36.6	72
36.62	71
36.64	71
36.66	72
36.68	74
36.7	74
36.72	72
36.74	72
36.76	72
36.78	72
36.8	74
36.82	76
36.84	77
36.86	76
36.88	72
36.9	72
36.92	79
36.94	85
36.96	88
36.98	92
37	92
37.02	88
37.04	90
37.06	94
37.08	104
37.1	117
37.12	132
37.14	169
37.16	213
37.18	279
37.2	339
37.22	388
37.24	388
37.26	369
37.28	320
37.3	282
37.32	259
37.34	228
37.36	193
37.38	156
37.4	128
37.42	106
37.44	96
37.46	86
37.48	79
37.5	74
37.52	69
37.54	71
37.56	72
37.58	74
37.6	74
37.62	72
37.64	69
37.66	66
37.68	67
37.7	71
37.72	72
37.74	72
37.76	76
37.78	83
37.8	81
37.82	76
37.84	74
37.86	71
37.88	71
37.9	69
37.92	69
37.94	69
37.96	69
37.98	64
38	61
38.02	59
38.04	59
38.06	64
38.08	72
38.1	71
38.12	67
38.14	69
38.16	69
38.18	69
38.2	71
38.22	71
38.24	72
38.26	69
38.28	64
38.3	64
38.32	67
38.34	71
38.36	71
38.38	67
38.4	67
38.42	67
38.44	69
38.46	67
38.48	66
38.5	67
38.52	67
38.54	66
38.56	67
38.58	71
38.6	71
38.62	72
38.64	74
38.66	74
38.68	74
38.7	77
38.72	79
38.74	77
38.76	88
38.78	98
38.8	100
38.82	102
38.84	102
38.86	92
38.88	83
38.9	83
38.92	86
38.94	94
38.96	88
38.98	83
39	81
39.02	74
39.04	67
39.06	67
39.08	66
39.1	59
39.12	66
39.14	76
39.16	66
39.18	62
39.2	69
39.22	77
39.24	86
39.26	77
39.28	72
39.3	67
39.32	67
39.34	67
39.36	66
39.38	66
39.4	66
39.42	66
39.44	67
39.46	77
39.48	79
39.5	72
39.52	67
39.54	64
39.56	69
39.58	71
39.6	69
39.62	64
39.64	62
39.66	67
39.68	71
39.7	72
39.72	74
39.74	72
39.76	64
39.78	64
39.8	69
39.82	77
39.84	79
39.86	76
39.88	71
39.9	66
39.92	64
39.94	66
39.96	67
39.98	67
40	67
40.02	72
40.04	71
40.06	62
40.08	64
40.1	67
40.12	72
40.14	72
40.16	69
40.18	74
40.2	76
40.22	72
40.24	71
40.26	71
40.28	71
40.3	72
40.32	74
40.34	74
40.36	76
40.38	79
40.4	81
40.42	81
40.44	77
40.46	74
40.48	76
40.5	79
40.52	85
40.54	77
40.56	69
40.58	69
40.6	71
40.62	72
40.64	66
40.66	61
40.68	66
40.7	67
40.72	69
40.74	74
40.76	77
40.78	79
40.8	77
40.82	74
40.84	72
40.86	72
40.88	72
40.9	74
40.92	74
40.94	69
40.96	64
40.98	67
41	67
41.02	67
41.04	64
41.06	64
41.08	69
41.1	71
41.12	71
41.14	71
41.16	71
41.18	71
41.2	72
41.22	74
41.24	71
41.26	71
41.28	72
41.3	76
41.32	79
41.34	77
41.36	77
41.38	77
41.4	74
41.42	72
41.44	69
41.46	69
41.48	69
41.5	67
41.52	66
41.54	71
41.56	72
41.58	72
41.6	71
41.62	72
41.64	74
41.66	74
41.68	71
41.7	69
41.72	67
41.74	67
41.76	71
41.78	74
41.8	71
41.82	69
41.84	71
41.86	74
41.88	76
41.9	72
41.92	72
41.94	76
41.96	79
41.98	83
42	79
42.02	79
42.04	79
42.06	81
42.08	83
42.1	77
42.12	76
42.14	76
42.16	74
42.18	72
42.2	76
42.22	79
42.24	81
42.26	79
42.28	79
42.3	79
42.32	81
42.34	81
42.36	83
42.38	83
42.4	81
42.42	79
42.44	76
42.46	79
42.48	81
42.5	81
42.52	81
42.54	85
42.56	90
42.58	92
42.6	90
42.62	92
42.64	92
42.66	88
42.68	83
42.7	77
42.72	83
42.74	90
42.76	98
42.78	100
42.8	96
42.82	92
42.84	96
42.86	119
42.88	137
42.9	151
42.92	172
42.94	190
42.96	216
42.98	237
43	256
43.02	310
43.04	361
43.06	408
43.08	462
43.1	524
43.12	600
43.14	686
43.16	790
43.18	955
43.2	1142
43.22	1406
43.24	1656
43.26	1884
43.28	1962
43.3	1980
43.32	1815
43.34	1640
43.36	1452
43.38	1296
43.4	1149
43.42	999
43.44	824
43.46	630
43.48	484
43.5	361
43.52	276
43.54	216
43.56	169
43.58	144
43.6	123
43.62	117
43.64	117
43.66	117
43.68	112
43.7	106
43.72	98
43.74	100
43.76	104
43.78	88
43.8	81
43.82	83
43.84	88
43.86	94
43.88	88
43.9	86
43.92	92
43.94	90
43.96	85
43.98	83
44	81
44.02	81
44.04	72
44.06	69
44.08	86
44.1	86
44.12	71
44.14	79
44.16	85
44.18	85
44.2	86
44.22	92
44.24	92
44.26	92
44.28	90
44.3	86
44.32	79
44.34	74
44.36	77
44.38	94
44.4	96
44.42	92
44.44	88
44.46	85
44.48	79
44.5	86
44.52	96
44.54	90
44.56	86
44.58	83
44.6	79
44.62	76
44.64	83
44.66	81
44.68	71
44.7	74
44.72	77
44.74	79
44.76	79
44.78	79
44.8	83
44.82	85
44.84	79
44.86	77
44.88	77
44.9	85
44.92	88
44.94	79
44.96	77
44.98	76
45	72
45.02	71
45.04	76
45.06	85
45.08	96
45.1	81
45.12	72
45.14	69
45.16	71
45.18	74
45.2	77
45.22	79
45.24	81
45.26	77
45.28	77
45.3	85
45.32	86
45.34	81
45.36	77
45.38	76
45.4	76
45.42	72
45.44	71
45.46	76
45.48	81
45.5	81
45.52	85
45.54	88
45.56	90
45.58	90
45.6	79
45.62	77
45.64	79
45.66	81
45.68	81
45.7	83
45.72	85
45.74	85
45.76	74
45.78	69
45.8	72
45.82	76
45.84	77
45.86	76
45.88	74
45.9	72
45.92	77
45.94	86
45.96	86
45.98	85
46	79
46.02	81
46.04	86
46.06	90
46.08	90
46.1	86
46.12	85
46.14	85
46.16	88
46.18	90
46.2	90
46.22	86
46.24	83
46.26	83
46.28	79
46.3	77
46.32	79
46.34	79
46.36	76
46.38	74
46.4	74
46.42	85
46.44	92
46.46	98
46.48	92
46.5	81
46.52	77
46.54	76
46.56	76
46.58	79
46.6	81
46.62	81
46.64	83
46.66	88
46.68	86
46.7	83
46.72	85
46.74	88
46.76	92
46.78	86
46.8	81
46.82	83
46.84	83
46.86	85
46.88	85
46.9	86
46.92	88
46.94	86
46.96	85
46.98	90
47	90
47.02	83
47.04	81
47.06	83
47.08	85
47.1	86
47.12	86
47.14	79
47.16	71
47.18	74
47.2	81
47.22	90
47.24	88
47.26	86
47.28	90
47.3	96
47.32	100
47.34	96
47.36	90
47.38	88
47.4	88
47.42	88
47.44	83
47.46	77
47.48	72
47.5	71
47.52	71
47.54	76
47.56	83
47.58	90
47.6	86
47.62	77
47.64	81
47.66	83
47.68	81
47.7	83
47.72	83
47.74	85
47.76	85
47.78	81
47.8	83
47.82	85
47.84	92
47.86	96
47.88	98
47.9	90
47.92	83
47.94	90
47.96	98
47.98	104
48	92
48.02	83
48.04	85
48.06	86
48.08	88
48.1	90
48.12	90
48.14	94
48.16	92
48.18	88
48.2	81
48.22	77
48.24	86
48.26	88
48.28	88
48.3	86
48.32	85
48.34	81
48.36	85
48.38	92
48.4	88
48.42	83
48.44	76
48.46	76
48.48	79
48.5	83
48.52	88
48.54	98
48.56	88
48.58	74
48.6	71
48.62	72
48.64	79
48.66	76
48.68	72
48.7	74
48.72	76
48.74	77
48.76	85
48.78	90
48.8	86
48.82	86
48.84	88
48.86	88
48.88	86
48.9	79
48.92	77
48.94	77
48.96	77
48.98	77
49	74
49.02	76
49.04	79
49.06	79
49.08	85
49.1	96
49.12	94
49.14	90
49.16	86
49.18	85
49.2	86
49.22	92
49.24	96
49.26	96
49.28	96
49.3	98
49.32	86
49.34	77
49.36	77
49.38	85
49.4	96
49.42	88
49.44	79
49.46	77
49.48	76
49.5	76
49.52	79
49.54	81
49.56	74
49.58	77
49.6	86
49.62	85
49.64	85
49.66	85
49.68	81
49.7	77
49.72	90
49.74	100
49.76	102
49.78	94
49.8	83
49.82	90
49.84	92
49.86	88
49.88	83
49.9	77
49.92	83
49.94	90
[truncated: 1,501 more rows]

## Sheet: Fig.2e
Time (h)	Current (A)		Time (h)	Flow rate of outlet gas (mL / min)		Time (h)	Percentage of oxygen in outlet gas (%)
0.08361	1.1005		0.000277778	126.766		0.000277778	0
0.08389	1.1005		0.000555556	126.573		0.000555556	0
0.08417	1.1005		0.000833333	126.385		0.000833333	0
0.08444	1.1005		0.00111	126.202		0.00111	0
0.08472	1.1005		0.00139	126.024		0.00139	0
0.085	1.1005		0.00167	125.852		0.00167	0
0.08528	1.1005		0.00194	125.684		0.00194	0
0.08556	1.1005		0.00222	125.522		0.00222	0
0.08583	1.1005		0.0025	125.365		0.0025	0
0.08611	1.1005		0.00278	125.214		0.00278	0
0.08639	1.1005		0.00306	125.067		0.00306	0
0.08667	1.1005		0.00333	124.926		0.00333	0
0.08694	1.1005		0.00361	124.79		0.00361	0
0.08722	1.1005		0.00389	124.659		0.00389	0
0.0875	1.1005		0.00417	124.533		0.00417	0
0.08778	1.1005		0.00444	124.413		0.00444	0
0.08806	1.1005		0.00472	124.297		0.00472	0
0.08833	1.1005		0.005	124.187		0.005	0
0.08861	1.1005		0.00528	124.083		0.00528	0
0.08889	1.1005		0.00556	123.983		0.00556	0
0.08917	1.1005		0.00583	123.889		0.00583	0
0.08944	1.1005		0.00611	123.799		0.00611	0
0.08972	1.1005		0.00639	123.715		0.00639	0
0.09	1.1005		0.00667	123.636		0.00667	0
0.09028	1.1005		0.00694	123.563		0.00694	0
0.09056	1.1005		0.00722	123.495		0.00722	0
0.09083	1.1005		0.0075	123.431		0.0075	0
0.09111	1.1005		0.00778	123.373		0.00778	0
0.09139	1.1005		0.00806	123.321		0.00806	0
0.09167	1.1005		0.00833	123.273		0.00833	0
0.09194	1.1005		0.00861	123.231		0.00861	0
0.09222	1.1005		0.00889	123.194		0.00889	0
0.0925	1.1005		0.00917	123.162		0.00917	0
0.09278	1.1005		0.00944	123.135		0.00944	0
0.09306	1.1005		0.00972	123.113		0.00972	0
0.09333	1.1005		0.01	123.097		0.01	0
0.09361	1.1005		0.01028	123.086		0.01028	0
0.09389	1.1005		0.01056	123.08		0.01056	0
0.09417	1.1005		0.01083	123.08		0.01083	0
0.09444	1.1005		0.01111	123.084		0.01111	0
0.09472	1.1005		0.01139	123.094		0.01139	0
0.095	1.1005		0.01167	123.109		0.01167	0
0.09528	1.1005		0.01194	123.129		0.01194	0
0.09556	1.1005		0.01222	123.154		0.01222	0
0.09583	1.1005		0.0125	123.185		0.0125	0
0.09611	1.1005		0.01278	123.221		0.01278	0
0.09639	1.1005		0.01306	123.262		0.01306	0
0.09667	1.1005		0.01333	123.308		0.01333	0
0.09694	1.1005		0.01361	123.359		0.01361	0
0.09722	1.1005		0.01389	123.416		0.01389	0
0.0975	1.1005		0.01417	123.478		0.01417	0
0.09778	1.1005		0.01444	123.835		0.01444	0
0.09806	1.1005		0.01472	124.228		0.01472	0
0.09833	1.1005		0.015	124.235		0.015	0
0.09861	1.1005		0.01528	125.141		0.01528	0
0.09889	1.1005		0.01556	125.625		0.01556	0
0.09917	1.1005		0.01583	125.887		0.01583	0
0.09944	1.1005		0.01611	125.641		0.01611	0
0.09972	1.1005		0.01639	125.185		0.01639	0
0.1	1.1005		0.01667	125.166		0.01667	0
0.10028	1.1005		0.01694	125.501		0.01694	0
0.10056	1.1005		0.01722	125.334		0.01722	0
0.10083	1.1005		0.0175	125.576		0.0175	0
0.10111	1.1005		0.01778	125.551		0.01778	0
0.10139	1.1005		0.01806	125.218		0.01806	0
0.10167	1.1005		0.01833	124.987		0.01833	0
0.10194	1.1005		0.01861	125.724		0.01861	0
0.10222	1.1005		0.01889	125.975		0.01889	0
0.1025	1.1005		0.01917	126.485		0.01917	0
0.10278	1.1005		0.01944	126.699		0.01944	0
0.10306	1.1005		0.01972	126.859		0.01972	0
0.10333	1.1005		0.02	127.041		0.02	0
0.10361	1.1005		0.02028	126.994		0.02028	0
0.10389	1.1005		0.02056	126.729		0.02056	0
0.10417	1.1005		0.02083	126.241		0.02083	0
0.10444	1.1005		0.02111	126.251		0.02111	0
0.10472	1.1005		0.02139	126.826		0.02139	0
0.105	1.1005		0.02167	127.303		0.02167	0
0.10528	1.1005		0.02194	127.667		0.02194	0
0.10556	1.1005		0.02222	127.978		0.02222	0
0.10583	1.1005		0.0225	128.214		0.0225	0
0.10611	1.1005		0.02278	127.795		0.02278	0
0.10639	1.1005		0.02306	128.082		0.02306	0
0.10667	1.1005		0.02333	128.579		0.02333	0
0.10694	1.1005		0.02361	128.572		0.02361	0
0.10722	1.1005		0.02389	128.585		0.02389	0
0.1075	1.1005		0.02417	128.006		0.02417	0
0.10778	1.1005		0.02444	128.124		0.02444	0
0.10806	1.1005		0.02472	128.181		0.02472	0
0.10833	1.1005		0.025	128.025		0.025	0
0.10861	1.1005		0.02528	128.025		0.02528	0
0.10889	1.1005		0.02556	127.629		0.02556	0
0.10917	1.1005		0.02583	127.921		0.02583	0
0.10944	1.1005		0.02611	127.849		0.02611	0
0.10972	1.1005		0.02639	127.195		0.02639	0
0.11	1.1005		0.02667	127.223		0.02667	0
0.11028	1.1005		0.02694	127.1		0.02694	0
0.11056	1.1005		0.02722	127.251		0.02722	0
0.11083	1.1005		0.0275	127.199		0.0275	0
0.11111	1.1005		0.02778	127.432		0.02778	0
0.11139	1.1005		0.02806	127.272		0.02806	0
0.11167	1.1005		0.02833	127.174		0.02833	0
0.11194	1.1005		0.02861	127.319		0.02861	0
0.11222	1.1005		0.02889	127.209		0.02889	0
0.1125	1.1005		0.02917	127.088		0.02917	0
0.11278	1.1005		0.02944	126.977		0.02944	0
0.11306	1.1005		0.02972	127.034		0.02972	0
0.11333	1.1005		0.03	126.516		0.03	0
0.11361	1.1005		0.03028	125.973		0.03028	0
0.11389	1.1005		0.03056	126.305		0.03056	0
0.11417	1.1005		0.03083	126.332		0.03083	0
0.11444	1.1005		0.03111	125.751		0.03111	0
0.11472	1.1005		0.03139	125.32		0.03139	0
0.115	1.1005		0.03167	125.559		0.03167	0
0.11528	1.1005		0.03194	125.66		0.03194	0
0.11556	1.1005		0.03222	126.087		0.03222	0
0.11583	1.1005		0.0325	125.995		0.0325	0
0.11611	1.1005		0.03278	125.402		0.03278	0
0.11639	1.1005		0.03306	125.094		0.03306	0
0.11667	1.1005		0.03333	124.81		0.03333	0
0.11694	1.1005		0.03361	124.8		0.03361	0
0.11722	1.1005		0.03389	125.494		0.03389	0
0.1175	1.1005		0.03417	125.504		0.03417	0
0.11778	1.1005		0.03444	125.556		0.03444	0
0.11806	1.1005		0.03472	125.756		0.03472	0
0.11833	1.1005		0.035	125.47		0.035	0
0.11861	1.1005		0.03528	124.872		0.03528	0
0.11889	1.1005		0.03556	124.535		0.03556	0
0.11917	1.1005		0.03583	124.104		0.03583	0
0.11944	1.1005		0.03611	123.83		0.03611	0
0.11972	1.1005		0.03639	123.793		0.03639	0
0.12	1.1005		0.03667	124.003		0.03667	0
0.12028	1.1005		0.03694	124.14		0.03694	0
0.12056	1.1005		0.03722	123.74		0.03722	0
0.12083	1.1005		0.0375	123.853		0.0375	0
0.12111	1.1005		0.03778	123.788		0.03778	0
0.12139	1.1005		0.03806	124.205		0.03806	0
0.12167	1.1005		0.03833	124.244		0.03833	0
0.12194	1.1005		0.03861	124.408		0.03861	0
0.12222	1.1005		0.03889	124.596		0.03889	0
0.1225	1.1005		0.03917	124.786		0.03917	0
0.12278	1.1005		0.03944	124.628		0.03944	0
0.12306	1.1005		0.03972	124.095		0.03972	0
0.12333	1.1005		0.04	124.26		0.04	0
0.12361	1.1005		0.04028	124.283		0.04028	0
0.12389	1.1005		0.04056	124.26		0.04056	0
0.12417	1.1005		0.04083	124.258		0.04083	0
0.12444	1.1005		0.04111	124.585		0.04111	0
0.12472	1.1005		0.04139	125.344		0.04139	0
0.125	1.1005		0.04167	125.579		0.04167	0
0.12528	1.1005		0.04194	125.347		0.04194	0
0.12556	1.1005		0.04222	125.455		0.04222	0
0.12583	1.1005		0.0425	125.351		0.0425	0
0.12611	1.1005		0.04278	125.333		0.04278	0
0.12639	1.1005		0.04306	125.559		0.04306	0
0.12667	1.1005		0.04333	124.168		0.04333	0
0.12694	1.1005		0.04361	123.585		0.04361	0
0.12722	1.1005		0.04389	123.444		0.04389	0
0.1275	1.1005		0.04417	123.327		0.04417	0
0.12778	1.1005		0.04444	123.649		0.04444	0
0.12806	1.1005		0.04472	124.057		0.04472	0
0.12833	1.1005		0.045	124.136		0.045	0
0.12861	1.1005		0.04528	124.38		0.04528	0
0.12889	1.1005		0.04556	124.397		0.04556	0
0.12917	1.1005		0.04583	124.487		0.04583	0
0.12944	1.1005		0.04611	124.665		0.04611	0
0.12972	1.1005		0.04639	125.165		0.04639	0
0.13	1.1005		0.04667	124.867		0.04667	0
0.13028	1.1005		0.04694	124.829		0.04694	0
0.13056	1.1005		0.04722	124.885		0.04722	0
0.13083	1.1005		0.0475	125.336		0.0475	0
0.13111	1.1005		0.04778	125.597		0.04778	0
0.13139	1.1005		0.04806	125.851		0.04806	0
0.13167	1.1005		0.04833	125.618		0.04833	0
0.13194	1.1005		0.04861	125.824		0.04861	0
0.13222	1.1005		0.04889	126.362		0.04889	0
0.1325	1.1005		0.04917	126.231		0.04917	0
0.13278	1.1005		0.04944	125.905		0.04944	0
0.13306	1.1005		0.04972	125.159		0.04972	0
0.13333	1.1005		0.05	125.257		0.05	0
0.13361	1.1005		0.05028	125.519		0.05028	0
0.13389	1.1005		0.05056	125.46		0.05056	0
0.13417	1.1005		0.05083	125.314		0.05083	0
0.13444	1.1005		0.05111	124.904		0.05111	0
0.13472	1.1005		0.05139	124.726		0.05139	0
0.135	1.1005		0.05167	124.647		0.05167	0
0.13528	1.1005		0.05194	124.466		0.05194	0
0.13556	1.1005		0.05222	124.485		0.05222	0
0.13583	1.0999		0.0525	124.704		0.0525	0
0.13611	1.1005		0.05278	124.757		0.05278	0
0.13639	1.1005		0.05306	124.705		0.05306	0
0.13667	1.1005		0.05333	125.087		0.05333	0
0.13694	1.1005		0.05361	125.347		0.05361	0
0.13722	1.1005		0.05389	125.236		0.05389	0
0.1375	1.1005		0.05417	125.202		0.05417	0
0.13778	1.1005		0.05444	125.464		0.05444	0
0.13806	1.1005		0.05472	125.516		0.05472	0
0.13833	1.1005		0.055	125.658		0.055	0
0.13861	1.1005		0.05528	125.649		0.05528	0
0.13889	1.1005		0.05556	125.126		0.05556	0
0.13917	1.1005		0.05583	124.391		0.05583	0
0.13944	1.1005		0.05611	124.409		0.05611	0
0.13972	1.1005		0.05639	124.668		0.05639	0
0.14	1.0999		0.05667	124.721		0.05667	0
0.14028	1.1005		0.05694	125.028		0.05694	0
0.14056	1.1005		0.05722	124.811		0.05722	0
0.14083	1.1005		0.0575	125.287		0.0575	0
0.14111	1.1005		0.05778	125.485		0.05778	0
0.14139	1.1005		0.05806	125.417		0.05806	0
0.14167	1.1005		0.05833	125.326		0.05833	0
0.14194	1.1005		0.05861	125.424		0.05861	0
0.14222	1.1005		0.05889	125.074		0.05889	0
0.1425	1.1005		0.05917	125.41		0.05917	0
0.14278	1.1005		0.05944	125.693		0.05944	0
0.14306	1.1005		0.05972	125.63		0.05972	0
0.14333	1.1005		0.06	126.206		0.06	0
0.14361	1.1005		0.06028	125.887		0.06028	0
0.14389	1.1005		0.06056	125.645		0.06056	0
0.14417	1.1005		0.06083	125.606		0.06083	0
0.14444	1.1005		0.06111	125.756		0.06111	0
0.14472	1.1005		0.06139	125.936		0.06139	0
0.145	1.1005		0.06167	126.173		0.06167	0
0.14528	1.1005		0.06194	125.662		0.06194	0
0.14556	1.1005		0.06222	125.613		0.06222	0
0.14583	1.1005		0.0625	125.402		0.0625	0
0.14611	1.1005		0.06278	125.239		0.06278	0
0.14639	1.1005		0.06306	125.871		0.06306	0
0.14667	1.1005		0.06333	126.11		0.06333	0
0.14694	1.1005		0.06361	126.753		0.06361	0
0.14722	1.1005		0.06389	126.537		0.06389	0
0.1475	1.1005		0.06417	126.706		0.06417	0
0.14778	1.1005		0.06444	126.847		0.06444	0
0.14806	1.1005		0.06472	127.302		0.06472	0
0.14833	1.1005		0.065	127.465		0.065	0
0.14861	1.1005		0.06528	127.302		0.06528	0
0.14889	1.1005		0.06556	126.992		0.06556	0
0.14917	1.1005		0.06583	127.03		0.06583	0
0.14944	1.1005		0.06611	126.843		0.06611	0
0.14972	1.1005		0.06639	126.963		0.06639	0
0.15	1.1005		0.06667	126.973		0.06667	0
0.15028	1.1005		0.06694	126.61		0.06694	0
0.15056	1.1005		0.06722	125.975		0.06722	0
0.15083	1.1005		0.0675	126.024		0.0675	0
0.15111	1.1005		0.06778	126.168		0.06778	0
0.15139	1.1005		0.06806	125.685		0.06806	0
0.15167	1.1005		0.06833	125.368		0.06833	0
0.15194	1.1005		0.06861	125.429		0.06861	0
0.15222	1.1005		0.06889	125.731		0.06889	0
0.1525	1.1005		0.06917	125.533		0.06917	0
0.15278	1.1005		0.06944	124.88		0.06944	0
0.15306	1.1005		0.06972	124.953		0.06972	0
0.15333	1.1005		0.07	125.441		0.07	0
0.15361	1.1005		0.07028	125.071		0.07028	0
0.15389	1.1005		0.07056	125.202		0.07056	0
0.15417	1.1005		0.07083	125.235		0.07083	0
0.15444	1.1005		0.07111	125.008		0.07111	0
0.15472	1.1005		0.07139	125.482		0.07139	0
0.155	1.1005		0.07167	125.844		0.07167	0
0.15528	1.1005		0.07194	125.297		0.07194	0
0.15556	1.1005		0.07222	125.605		0.07222	0
0.15583	1.1005		0.0725	126.034		0.0725	0
0.15611	1.1005		0.07278	126.266		0.07278	0
0.15639	1.1005		0.07306	126.021		0.07306	0
0.15667	1.1005		0.07333	125.73		0.07333	0
0.15694	1.1005		0.07361	125.241		0.07361	0
0.15722	1.1005		0.07389	125.086		0.07389	0
0.1575	1.1005		0.07417	125.136		0.07417	0
0.15778	1.1005		0.07444	124.94		0.07444	0
0.15806	1.1005		0.07472	125.232		0.07472	0
0.15833	1.1005		0.075	125.584		0.075	0
0.15861	1.1005		0.07528	125.345		0.07528	0
0.15889	1.1005		0.07556	125.362		0.07556	0
0.15917	1.1005		0.07583	124.76		0.07583	0
0.15944	1.1005		0.07611	124.36		0.07611	0
0.15972	1.1005		0.07639	124.117		0.07639	0
0.16	1.1005		0.07667	123.977		0.07667	0
0.16028	1.1005		0.07694	123.838		0.07694	0
0.16056	1.1005		0.07722	124.192		0.07722	0
0.16083	1.1005		0.0775	124.143		0.0775	0
0.16111	1.1005		0.07778	124.71		0.07778	0
0.16139	1.1005		0.07806	124.556		0.07806	0
0.16167	1.1005		0.07833	124.076		0.07833	0
0.16194	1.1005		0.07861	124.104		0.07861	0
0.16222	1.1005		0.07889	124.827		0.07889	0
0.1625	1.1005		0.07917	124.958		0.07917	0
0.16278	1.1005		0.07944	124.649		0.07944	0
0.16306	1.1005		0.07972	124.763		0.07972	0
0.16333	1.1005		0.08	124.922		0.08	0
0.16361	1.1005		0.08028	125.291		0.08028	0
0.16389	1.1005		0.08056	125.231		0.08056	0
0.16417	1.1005		0.08083	125.038		0.08083	0
0.16444	1.1005		0.08111	125.373		0.08111	0
0.16472	1.1005		0.08139	125.284		0.08139	0
0.165	1.1005		0.08167	125.859		0.08167	0
0.16528	1.1005		0.08194	126.422		0.08194	0
0.16556	1.1005		0.08222	126.464		0.08222	0
0.16583	1.1005		0.0825	126.06		0.0825	0
0.16611	1.1005		0.08278	125.632		0.08278	0
0.16639	1.1005		0.08306	125.511		0.08306	0
0.16667	1.1005		0.08333	125.506		0.08333	0
0.16694	1.1005		0.08361	125.611		0.08361	0
0.16722	1.1005		0.08389	126.015		0.08389	0
0.1675	1.1005		0.08417	126.087		0.08417	0
0.16778	1.1005		0.08444	126.21		0.08444	0
0.16806	1.1005		0.08472	126.059		0.08472	0
0.16833	1.1005		0.085	126.121		0.085	0
0.16861	1.1005		0.08528	126.214		0.08528	0
0.16889	1.1005		0.08556	125.867		0.08556	0
0.16917	1.1005		0.08583	126.008		0.08583	0
0.16944	1.1005		0.08611	126.148		0.08611	0
0.16972	1.1005		0.08639	126.418		0.08639	0
0.17	1.1005		0.08667	126.119		0.08667	0
0.17028	1.1005		0.08694	126.351		0.08694	0
0.17056	1.1005		0.08722	125.977		0.08722	0
0.17083	1.1005		0.0875	126.773		0.0875	0
0.17111	1.1005		0.08778	127.422		0.08778	0
0.17139	1.1005		0.08806	127.262		0.08806	0
0.17167	1.1005		0.08833	127.255		0.08833	0
0.17194	1.1005		0.08861	127.245		0.08861	0
0.17222	1.1005		0.08889	127.956		0.08889	0
0.1725	1.1005		0.08917	128.887		0.08917	0
0.17278	1.1005		0.08944	129.612		0.08944	0
0.17306	1.1005		0.08972	129.524		0.08972	0
0.17333	1.1005		0.09	129.652		0.09	0
0.17361	1.1005		0.09028	129.442		0.09028	0
0.17389	1.1005		0.09056	130.128		0.09056	0
0.17417	1.1005		0.09083	130.38		0.09083	0
0.17444	1.1005		0.09111	130.584		0.09111	0
0.17472	1.1005		0.09139	130.798		0.09139	0
0.175	1.1005		0.09167	130.533		0.09167	0
0.17528	1.1005		0.09194	130.82		0.09194	0
0.17556	1.1005		0.09222	131.136		0.09222	0
0.17583	1.1005		0.0925	130.559		0.0925	0
0.17611	1.1005		0.09278	129.911		0.09278	0
0.17639	1.1005		0.09306	129.525		0.09306	0
0.17667	1.1005		0.09333	129.762		0.09333	0
0.17694	1.1005		0.09361	129.936		0.09361	0
0.17722	1.1005		0.09389	130.132		0.09389	0
0.1775	1.1005		0.09417	129.831		0.09417	0
0.17778	1.1005		0.09444	129.822		0.09444	0
0.17806	1.1005		0.09472	129.8		0.09472	0
0.17833	1.1005		0.095	129.199		0.095	0
0.17861	1.1005		0.09528	129.733		0.09528	0
0.17889	1.1005		0.09556	130.151		0.09556	0
0.17917	1.1005		0.09583	130.286		0.09583	0
0.17944	1.1005		0.09611	130.608		0.09611	0
0.17972	1.1005		0.09639	130.871		0.09639	0
0.18	1.0999		0.09667	131.484		0.09667	0
0.18028	1.1005		0.09694	131.41		0.09694	0
0.18056	1.1005		0.09722	131.156		0.09722	0
0.18083	1.1005		0.0975	131.268		0.0975	0
0.18111	1.1005		0.09778	131.058		0.09778	0
0.18139	1.1005		0.09806	131.192		0.09806	0
0.18167	1.1005		0.09833	130.988		0.09833	0
0.18194	1.1005		0.09861	131.161		0.09861	0
0.18222	1.1005		0.09889	131.3		0.09889	0
0.1825	1.1005		0.09917	131.459		0.09917	0
0.18278	1.1005		0.09944	131.772		0.09944	0
0.18306	1.1005		0.09972	131.982		0.09972	0
0.18333	1.1005		0.1	132.743		0.1	0
0.18361	1.1005		0.10028	133.053		0.10028	0
0.18389	1.1005		0.10056	132.694		0.10056	0
0.18417	1.1005		0.10083	132.3		0.10083	0
0.18444	1.1005		0.10111	132.436		0.10111	0
0.18472	1.1005		0.10139	132.768		0.10139	0
0.185	1.1005		0.10167	132.823		0.10167	0
0.18528	1.1005		0.10194	132.707		0.10194	0
0.18556	1.1005		0.10222	132.319		0.10222	0
0.18583	1.1005		0.1025	132.438		0.1025	0
0.18611	1.1005		0.10278	132.2		0.10278	0
0.18639	1.1005		0.10306	131.451		0.10306	0
0.18667	1.1005		0.10333	131.55		0.10333	0
0.18694	1.1005		0.10361	131.47		0.10361	0
0.18722	1.1005		0.10389	132.133		0.10389	0
0.1875	1.1005		0.10417	132.994		0.10417	0
0.18778	1.1005		0.10444	133.207		0.10444	0
0.18806	1.0999		0.10472	133.103		0.10472	0
0.18833	1.1005		0.105	133.052		0.105	0
0.18861	1.1005		0.10528	133.155		0.10528	0
0.18889	1.1005		0.10556	133.472		0.10556	0
0.18917	1.1005		0.10583	133.505		0.10583	0
0.18944	1.1005		0.10611	133.633		0.10611	0
0.18972	1.1005		0.10639	133.946		0.10639	0
0.19	1.1005		0.10667	134.248		0.10667	0
0.19028	1.1005		0.10694	133.908		0.10694	0
0.19056	1.1005		0.10722	133.876		0.10722	0
0.19083	1.1005		0.1075	134.218		0.1075	0
0.19111	1.1005		0.10778	134.434		0.10778	0
0.19139	1.1005		0.10806	134.827		0.10806	0
0.19167	1.1005		0.10833	135.024		0.10833	0
0.19194	1.1005		0.10861	135.096		0.10861	0
0.19222	1.1005		0.10889	135.675		0.10889	0
0.1925	1.1005		0.10917	135.355		0.10917	0
0.19278	1.1005		0.10944	135.18		0.10944	0
0.19306	1.1005		0.10972	134.866		0.10972	0
0.19333	1.1005		0.11	134.206		0.11	0
0.19361	1.1005		0.11028	134.014		0.11028	0
0.19389	1.1005		0.11056	134.241		0.11056	0
0.19417	1.1005		0.11083	134.237		0.11083	0
0.19444	1.1005		0.11111	134.425		0.11111	0
0.19472	1.1005		0.11139	134.302		0.11139	0
0.195	1.1005		0.11167	134.59		0.11167	0
0.19528	1.1005		0.11194	134.821		0.11194	0
0.19556	1.1005		0.11222	135.534		0.11222	0
0.19583	1.1005		0.1125	135.531		0.1125	0
0.19611	1.1005		0.11278	135.471		0.11278	0
0.19639	1.1005		0.11306	135.56		0.11306	0
0.19667	1.1005		0.11333	135.899		0.11333	0
0.19694	1.1005		0.11361	136.301		0.11361	0
0.19722	1.1005		0.11389	136.213		0.11389	0
0.1975	1.1005		0.11417	136.031		0.11417	0
0.19778	1.1005		0.11444	136.042		0.11444	0
0.19806	1.0999		0.11472	136.48		0.11472	0
0.19833	1.0999		0.115	136.848		0.115	0
0.19861	1.0999		0.11528	137.745		0.11528	0
0.19889	1.1005		0.11556	137.244		0.11556	0
0.19917	1.0999		0.11583	136.383		0.11583	0
0.19944	1.1005		0.11611	136.526		0.11611	0
0.19972	1.1005		0.11639	136.66		0.11639	0
0.2	1.1005		0.11667	137.226		0.11667	0.1
0.20028	1.1005		0.11694	137.351		0.11694	0.1
0.20056	1.1005		0.11722	136.929		0.11722	0.1
0.20083	1.1005		0.1175	136.064		0.1175	0.1
0.20111	1.1005		0.11778	135.937		0.11778	0.1
0.20139	1.1005		0.11806	136.006		0.11806	0.1
0.20167	1.1005		0.11833	136.871		0.11833	0.1
0.20194	1.1005		0.11861	136.828		0.11861	0.1
0.20222	1.1005		0.11889	136.596		0.11889	0.1
0.2025	1.1005		0.11917	136.34		0.11917	0.1
0.20278	1.1005		0.11944	136.245		0.11944	0.1
0.20306	1.1005		0.11972	135.98		0.11972	0.1
0.20333	1.1005		0.12	135.593		0.12	0.1
0.20361	1.1005		0.12028	134.811		0.12028	0.1
0.20389	1.1005		0.12056	134.933		0.12056	0.1
0.20417	1.1005		0.12083	135.032		0.12083	0.1
0.20444	1.0999		0.12111	134.95		0.12111	0.1
0.20472	1.1005		0.12139	135.275		0.12139	0.1
0.205	1.1005		0.12167	135.526		0.12167	0.1
0.20528	1.1005		0.12194	134.643		0.12194	0.1
0.20556	1.1005		0.12222	134.598		0.12222	0.1
0.20583	1.1005		0.1225	134.162		0.1225	0.1
0.20611	1.0999		0.12278	133.733		0.12278	0.1
0.20639	1.1005		0.12306	134.131		0.12306	0.1
0.20667	1.1005		0.12333	133.944		0.12333	0.1
0.20694	1.1005		0.12361	134.306		0.12361	0.1
0.20722	1.1005		0.12389	134.368		0.12389	0.1
0.2075	1.1005		0.12417	135.262		0.12417	0.1
0.20778	1.1005		0.12444	135.623		0.12444	0.2
0.20806	1.1005		0.12472	135.432		0.12472	0.2
0.20833	1.1005		0.125	135.389		0.125	0.2
0.20861	1.1005		0.12528	135.776		0.12528	0.2
0.20889	1.1005		0.12556	135.512		0.12556	0.2
0.20917	1.1005		0.12583	135.367		0.12583	0.2
0.20944	1.1005		0.12611	135.454		0.12611	0.2
0.20972	1.1005		0.12639	135.896		0.12639	0.2
0.21	1.1005		0.12667	135.988		0.12667	0.2
0.21028	1.1005		0.12694	136.024		0.12694	0.2
0.21056	1.1005		0.12722	135.867		0.12722	0.2
0.21083	1.1005		0.1275	135.874		0.1275	0.2
0.21111	1.1005		0.12778	135.063		0.12778	0.2
0.21139	1.1005		0.12806	134.969		0.12806	0.2
0.21167	1.1005		0.12833	135.43		0.12833	0.2
0.21194	1.0999		0.12861	135.861		0.12861	0.2
0.21222	1.0999		0.12889	136.073		0.12889	0.2
0.2125	1.1005		0.12917	135.968		0.12917	0.2
0.21278	1.1005		0.12944	135.372		0.12944	0.2
0.21306	1.1005		0.12972	135.118		0.12972	0.2
0.21333	1.1005		0.13	135.114		0.13	0.3
0.21361	1.1005		0.13028	135.127		0.13028	0.3
0.21389	1.1005		0.13056	134.742		0.13056	0.3
0.21417	1.1005		0.13083	134.425		0.13083	0.3
0.21444	1.1005		0.13111	134.453		0.13111	0.3
0.21472	1.1005		0.13139	134.783		0.13139	0.3
0.215	1.1005		0.13167	134.981		0.13167	0.3
0.21528	1.1005		0.13194	135.001		0.13194	0.3
0.21556	1.1005		0.13222	135.015		0.13222	0.3
0.21583	1.1005		0.1325	135.457		0.1325	0.3
0.21611	1.0999		0.13278	135.557		0.13278	0.3
0.21639	1.1005		0.13306	136.171		0.13306
0.21667	1.1005		0.13333	135.773		0.13333
0.21694	1.1005		0.13361	135.551		0.13361
0.21722	1.0999		0.13389	135.607		0.13389
0.2175	1.1005		0.13417	135.751		0.13417
0.21778	1.1005		0.13444	135.85		0.13444
0.21806	1.1005		0.13472	135.465		0.13472
0.21833	1.1005		0.135	135.775		0.135
0.21861	1.1005		0.13528	136.003		0.13528
0.21889	1.1005		0.13556	135.923		0.13556
0.21917	1.1005		0.13583	135.507		0.13583
0.21944	1.1005		0.13611	135.167		0.13611
0.21972	1.1005		0.13639	135.04		0.13639
0.22	1.1005		0.13667	135.196		0.13667
0.22028	1.1005		0.13694	134.891		0.13694
0.22056	1.1005		0.13722	135.317		0.13722
0.22083	1.1005		0.1375	135.295		0.1375
0.22111	1.1005		0.13778	135.098		0.13778
0.22139	1.1005		0.13806	135.435		0.13806
0.22167	1.1005		0.13833	135.709		0.13833
0.22194	1.1005		0.13861	135.891		0.13861
0.22222	1.1005		0.13889	135.982		0.13889
0.2225	1.1005		0.13917	135.875		0.13917
0.22278	1.1005		0.13944	136.197		0.13944	O2 (VOL%)
0.22306	1.1005		0.13972	136.07		0.13972	0.3
0.22333	1.1005		0.14	135.79		0.14	0.3
0.22361	1.1005		0.14028	135.471		0.14028	0.3
0.22389	1.1005		0.14056	135.581		0.14056	0.3
0.22417	1.1005		0.14083	135.933		0.14083	0.3
0.22444	1.1005		0.14111	136.333		0.14111	0.3
0.22472	1.1005		0.14139	136.329		0.14139	0.3
0.225	1.1005		0.14167	136.415		0.14167	0.4
0.22528	1.1005		0.14194	136.263		0.14194	0.4
0.22556	1.1005		0.14222	136.509		0.14222	0.4
0.22583	1.1005		0.1425	136.392		0.1425	0.4
0.22611	1.0999		0.14278	136.215		0.14278	0.4
0.22639	1.1005		0.14306	135.945		0.14306	0.4
0.22667	1.1005		0.14333	135.595		0.14333	0.4
0.22694	1.1005		0.14361	135.69		0.14361	0.4
0.22722	1.0999		0.14389	136.279		0.14389	0.4
0.2275	1.1005		0.14417	135.749		0.14417	0.4
0.22778	1.1005		0.14444	135.975		0.14444	0.4
0.22806	1.1005		0.14472	135.886		0.14472	0.4
0.22833	1.1005		0.145	135.778		0.145	0.4
0.22861	1.0999		0.14528	136.234		0.14528	0.4
0.22889	1.1005		0.14556	136.738		0.14556	0.4
0.22917	1.1005		0.14583	136.818		0.14583	0.4
0.22944	1.1005		0.14611	136.454		0.14611	0.4
0.22972	1.1005		0.14639	135.742		0.14639	0.4
0.23	1.1005		0.14667	135.74		0.14667	0.5
0.23028	1.1005		0.14694	135.868		0.14694	0.5
0.23056	1.1005		0.14722	135.481		0.14722	0.5
0.23083	1.1005		0.1475	134.75		0.1475	0.5
0.23111	1.1005		0.14778	134.495		0.14778	0.5
0.23139	1.1005		0.14806	134.391		0.14806	0.5
0.23167	1.1005		0.14833	134.734		0.14833	0.5
0.23194	1.1005		0.14861	135.385		0.14861	0.5
0.23222	1.1005		0.14889	135.584		0.14889	0.5
0.2325	1.1005		0.14917	136.07		0.14917	0.5
0.23278	1.1005		0.14944	135.887		0.14944	0.5
0.23306	1.1005		0.14972	135.818		0.14972	0.5
0.23333	1.1005		0.15	136.371		0.15	0.5
0.23361	1.1005		0.15028	136.637		0.15028	0.5
0.23389	1.1005		0.15056	136.85		0.15056	0.5
0.23417	1.1005		0.15083	137.429		0.15083	0.5
0.23444	1.1005		0.15111	137.941		0.15111	0.5
0.23472	1.1005		0.15139	138.402		0.15139	0.6
0.235	1.1005		0.15167	138.343		0.15167	0.6
0.23528	1.1005		0.15194	138.508		0.15194	0.6
0.23556	1.1005		0.15222	137.585		0.15222	0.6
0.23583	1.1005		0.1525	137.374		0.1525	0.6
0.23611	1.1005		0.15278	137.395		0.15278	0.6
0.23639	1.1005		0.15306	137.793		0.15306	0.6
0.23667	1.1005		0.15333	137.876		0.15333	0.6
0.23694	1.1005		0.15361	138.42		0.15361	0.6
0.23722	1.1005		0.15389	138.333		0.15389	0.6
0.2375	1.1005		0.15417	137.966		0.15417	0.6
0.23778	1.1005		0.15444	138.5		0.15444	0.6
0.23806	1.1005		0.15472	138.578		0.15472	0.6
0.23833	1.1005		0.155	138.294		0.155	0.6
0.23861	1.1005		0.15528	138.423		0.15528	0.6
0.23889	1.1005		0.15556	138.06		0.15556	0.6
0.23917	1.1005		0.15583	138.393		0.15583	0.6
0.23944	1.1005		0.15611	138.591		0.15611	0.7
0.23972	1.1005		0.15639	138.423		0.15639	0.7
0.24	1.0999		0.15667	138.033		0.15667	0.7
0.24028	1.1005		0.15694	137.728		0.15694	0.7
0.24056	1.1005		0.15722	137.408		0.15722	0.7
0.24083	1.1005		0.1575	137.385		0.1575	0.7
0.24111	1.1005		0.15778	137.269		0.15778	0.7
0.24139	1.1005		0.15806	137.153		0.15806	0.7
0.24167	1.1005		0.15833	137.315		0.15833	0.7
0.24194	1.1005		0.15861	137.294		0.15861	0.7
0.24222	1.1005		0.15889	137.37		0.15889	0.7
0.2425	1.1005		0.15917	137.528		0.15917	0.7
0.24278	1.1005		0.15944	137.482		0.15944	0.7
0.24306	1.1005		0.15972	137.923		0.15972	0.7
0.24333	1.1005		0.16	137.737		0.16	0.7
0.24361	1.1005		0.16028	137.194		0.16028	0.7
0.24389	1.1005		0.16056	137.122		0.16056	0.7
0.24417	1.1005		0.16083	137.625		0.16083	0.7
0.24444	1.1005		0.16111	136.995		0.16111	0.8
0.24472	1.1005		0.16139	137.138		0.16139	0.8
0.245	1.1005		0.16167	137.185		0.16167	0.8
0.24528	1.1005		0.16194	136.815		0.16194	0.8
0.24556	1.1005		0.16222	136.592		0.16222	0.8
0.24583	1.1005		0.1625	136.437		0.1625	0.8
0.24611	1.1005		0.16278	136.398		0.16278	0.8
0.24639	1.1005		0.16306	136.08		0.16306	0.8
0.24667	1.1005		0.16333	136.031		0.16333	0.8
0.24694	1.1005		0.16361	136.355		0.16361	0.8
0.24722	1.1005		0.16389	136.999		0.16389	0.8
0.2475	1.1005		0.16417	136.99		0.16417	0.8
0.24778	1.1005		0.16444	136.83		0.16444	0.8
0.24806	1.1005		0.16472	136.774		0.16472	0.8
0.24833	1.1005		0.165	136.739		0.165	0.8
0.24861	1.1005		0.16528	136.679		0.16528	0.8
0.24889	1.1005		0.16556	136.999		0.16556	0.8
0.24917	1.1005		0.16583	137.312		0.16583	0.8
0.24944	1.1005		0.16611	137.228		0.16611	0.8
0.24972	1.1005		0.16639	136.81		0.16639	0.9
0.25	1.1005		0.16667	136.247		0.16667	0.9
0.25028	1.1005		0.16694	135.981		0.16694	0.9
0.25056	1.1005		0.16722	136.132		0.16722	0.9
0.25083	1.1005		0.1675	136.171		0.1675	0.9
0.25111	1.1005		0.16778	136.454		0.16778	0.9
0.25139	1.1005		0.16806	136.447		0.16806	0.9
0.25167	1.1005		0.16833	136.612		0.16833	0.9
0.25194	1.1005		0.16861	136.723		0.16861	0.9
0.25222	1.1005		0.16889	136.715		0.16889	0.9
0.2525	1.1005		0.16917	136.658		0.16917	0.9
0.25278	1.1005		0.16944	136.501		0.16944	0.9
0.25306	1.1005		0.16972	135.675		0.16972	0.9
0.25333	1.1005		0.17	135.347		0.17	0.9
0.25361	1.1005		0.17028	134.817		0.17028	0.9
0.25389	1.1005		0.17056	134.934		0.17056	0.9
0.25417	1.1005		0.17083	135.116		0.17083	0.9
0.25444	1.1005		0.17111	135.45		0.17111	0.9
0.25472	1.1005		0.17139	135.617		0.17139	0.9
0.255	1.1005		0.17167	135.987		0.17167	1
0.25528	1.1005		0.17194	135.929		0.17194	1
0.25556	1.1005		0.17222	136.322		0.17222	1
0.25583	1.1005		0.1725	136.168		0.1725	1
0.25611	1.1005		0.17278	135.946		0.17278	1
0.25639	1.1005		0.17306	135.349		0.17306	1
0.25667	1.1005		0.17333	134.867		0.17333	1
0.25694	1.1005		0.17361	134.776		0.17361	1
0.25722	1.1005		0.17389	134.65		0.17389	1
0.2575	1.1005		0.17417	135.034		0.17417	1
0.25778	1.1005		0.17444	135.38		0.17444	1
0.25806	1.1005		0.17472	134.725		0.17472	1
0.25833	1.1005		0.175	134.564		0.175	1
0.25861	1.1005		0.17528	134.789		0.17528	1
0.25889	1.1005		0.17556	135.356		0.17556	1
0.25917	1.1005		0.17583	135.9		0.17583	1
0.25944	1.1005		0.17611	136.424		0.17611	1
0.25972	1.1005		0.17639	136.271		0.17639	1
0.26	1.1005		0.17667	136.125		0.17667	1
0.26028	1.1005		0.17694	135.989		0.17694	1
0.26056	1.1005		0.17722	135.539		0.17722	1
0.26083	1.1005		0.1775	135.651		0.1775	1.1
0.26111	1.1005		0.17778	135.348		0.17778	1.1
0.26139	1.1005		0.17806	135.106		0.17806	1.1
0.26167	1.1005		0.17833	135.15		0.17833	1.1
0.26194	1.1005		0.17861	135.409		0.17861	1.1
0.26222	1.1005		0.17889	135.028		0.17889	1.1
0.2625	1.1005		0.17917	134.67		0.17917	1.1
0.26278	1.1005		0.17944	134.51		0.17944	1.1
0.26306	1.1005		0.17972	133.973		0.17972	1.1
0.26333	1.1005		0.18	134.012		0.18	1.1
0.26361	1.1005		0.18028	134.089		0.18028	1.1
0.26389	1.1005		0.18056	134.301		0.18056	1.1
0.26417	1.1005		0.18083	134.337		0.18083	1.1
0.26444	1.1005		0.18111	133.985		0.18111	1.1
0.26472	1.1005		0.18139	133.661		0.18139	1.1
0.265	1.1005		0.18167	133.083		0.18167	1.1
0.26528	1.1005		0.18194	133.64		0.18194	1.1
0.26556	1.1005		0.18222	133.961		0.18222	1.1
0.26583	1.1005		0.1825	134.283		0.1825	1.1
0.26611	1.1005		0.18278	134.477		0.18278	1.1
0.26639	1.1005		0.18306	134.924		0.18306	1.2
0.26667	1.1005		0.18333	134.631		0.18333	1.2
0.26694	1.1005		0.18361	134.754		0.18361	1.2
0.26722	1.1005		0.18389	134.696		0.18389	1.2
0.2675	1.1005		0.18417	134.758		0.18417	1.2
0.26778	1.1005		0.18444	134.12		0.18444	1.2
0.26806	1.1005		0.18472	133.67		0.18472	1.2
0.26833	1.1005		0.185	133.698		0.185	1.2
0.26861	1.1005		0.18528	133.816		0.18528	1.2
0.26889	1.1005		0.18556	133.95		0.18556	1.2
0.26917	1.1005		0.18583	134.617		0.18583	1.2
0.26944	1.1005		0.18611	134.767		0.18611	1.2
0.26972	1.1005		0.18639	134.608		0.18639	1.2
0.27	1.1005		0.18667	134.494		0.18667	1.2
0.27028	1.1005		0.18694	135.234		0.18694	1.2
0.27056	1.1005		0.18722	135.624		0.18722	1.2
0.27083	1.1005		0.1875	135.856		0.1875	1.2
0.27111	1.1005		0.18778	135.218		0.18778	1.2
0.27139	1.1005		0.18806	135.402		0.18806	1.2
0.27167	1.1005		0.18833	135.984		0.18833	1.2
0.27194	1.1005		0.18861	135.585		0.18861	1.2
0.27222	1.1005		0.18889	134.773		0.18889	1.2
0.2725	1.1005		0.18917	135.308		0.18917	1.2
0.27278	1.1005		0.18944	135.667		0.18944	1.2
0.27306	1.1005		0.18972	135.771		0.18972	1.2
0.27333	1.1005		0.19	135.891		0.19	1.3
0.27361	1.1005		0.19028	136.19		0.19028	1.3
0.27389	1.1005		0.19056	136.302		0.19056	1.3
0.27417	1.1005		0.19083	136.403		0.19083	1.3
0.27444	1.1005		0.19111	136.439		0.19111	1.3
0.27472	1.1005		0.19139	136.394		0.19139	1.3
0.275	1.1005		0.19167	136.005		0.19167	1.3
0.27528	1.1005		0.19194	135.845		0.19194	1.3
0.27556	1.1005		0.19222	136.176		0.19222	1.3
0.27583	1.1005		0.1925	136.683		0.1925	1.3
0.27611	1.1005		0.19278	136.915		0.19278	1.3
0.27639	1.1005		0.19306	137.194		0.19306	1.3
0.27667	1.1005		0.19333	136.928		0.19333	1.3
0.27694	1.1005		0.19361	136.644		0.19361	1.3
0.27722	1.1005		0.19389	136.113		0.19389	1.3
0.2775	1.1005		0.19417	135.991		0.19417	1.3
0.27778	1.1005		0.19444	136.073		0.19444	1.3
0.27806	1.1005		0.19472	136.543		0.19472	1.3
0.27833	1.1005		0.195	137.168		0.195	1.3
0.27861	1.1005		0.19528	137.361		0.19528	1.3
0.27889	1.1005		0.19556	137.742		0.19556	1.3
0.27917	1.1005		0.19583	137.887		0.19583	1.3
0.27944	1.1005		0.19611	137.711		0.19611	1.3
0.27972	1.1005		0.19639	137.686		0.19639	1.3
0.28	1.1005		0.19667	137.308		0.19667	1.3
0.28028	1.1005		0.19694	137.249		0.19694	1.4
0.28056	1.1005		0.19722	136.808		0.19722	1.4
0.28083	1.1005		0.1975	136.573		0.1975	1.4
0.28111	1.1005		0.19778	136.808		0.19778	1.4
0.28139	1.1005		0.19806	137.228		0.19806	1.4
0.28167	1.1005		0.19833	138.147		0.19833	1.4
0.28194	1.1005		0.19861	138.38		0.19861	1.4
0.28222	1.1005		0.19889	137.912		0.19889	1.4
0.2825	1.1005		0.19917	137.387		0.19917	1.4
0.28278	1.1005		0.19944	137.308		0.19944	1.4
0.28306	1.1005		0.19972	137.24		0.19972	1.4
0.28333	1.1005		0.2	137.291		0.2	1.4
0.28361	1.1005		0.20028	137.284		0.20028	1.4
0.28389	1.1005		0.20056	136.995		0.20056	1.4
0.28417	1.1005		0.20083	136.895		0.20083	1.4
0.28444	1.1005		0.20111	137.223		0.20111	1.4
0.28472	1.1005		0.20139	137.432		0.20139	1.4
0.285	1.1005		0.20167	136.995		0.20167	1.4
0.28528	1.1005		0.20194	136.529		0.20194	1.4
0.28556	1.1005		0.20222	136.29		0.20222	1.4
0.28583	1.1005		0.2025	136.271		0.2025	1.4
0.28611	1.1005		0.20278	136.883		0.20278	1.4
0.28639	1.1005		0.20306	136.935		0.20306	1.4
0.28667	1.1005		0.20333	136.581		0.20333	1.4
0.28694	1.1005		0.20361	136.587		0.20361	1.4
0.28722	1.1005		0.20389	136.184		0.20389	1.4
0.2875	1.1005		0.20417	135.704		0.20417	1.4
0.28778	1.1005		0.20444	135.695		0.20444	1.5
0.28806	1.1005		0.20472	135.2		0.20472	1.5
0.28833	1.1005		0.205	135.19		0.205	1.5
0.28861	1.1005		0.20528	135.17		0.20528	1.5
0.28889	1.1005		0.20556	134.572		0.20556	1.5
0.28917	1.1005		0.20583	135.041		0.20583	1.5
0.28944	1.1005		0.20611	135.679		0.20611	1.5
0.28972	1.1005		0.20639	135.8		0.20639	1.5
0.29	1.1005		0.20667	135.402		0.20667	1.5
0.29028	1.1005		0.20694	135.391		0.20694	1.5
0.29056	1.1005		0.20722	135.518		0.20722	1.5
0.29083	1.1005		0.2075	135.158		0.2075	1.5
0.29111	1.1005		0.20778	135.216		0.20778	1.5
0.29139	1.1005		0.20806	135.082		0.20806	1.5
0.29167	1.1005		0.20833	135.539		0.20833	1.5
0.29194	1.1005		0.20861	135.619		0.20861	1.5
0.29222	1.1005		0.20889	135.742		0.20889	1.5
0.2925	1.1005		0.20917	135.701		0.20917	1.5
0.29278	1.1005		0.20944	135.775		0.20944	1.5
0.29306	1.1005		0.20972	136.258		0.20972	1.5
0.29333	1.1005		0.21	136.32		0.21	1.5
0.29361	1.1005		0.21028	136.524		0.21028	1.5
0.29389	1.1005		0.21056	135.537		0.21056	1.5
0.29417	1.1005		0.21083	135.167		0.21083	1.5
0.29444	1.1005		0.21111	135.143		0.21111	1.5
0.29472	1.1005		0.21139	135.318		0.21139	1.5
0.295	1.1005		0.21167	135.464		0.21167	1.5
0.29528	1.1005		0.21194	135.482		0.21194	1.5
0.29556	1.1005		0.21222	135.448		0.21222	1.5
0.29583	1.1005		0.2125	135.598		0.2125	1.5
0.29611	1.1005		0.21278	136.024		0.21278	1.5
0.29639	1.1005		0.21306	136.211		0.21306	1.5
0.29667	1.1005		0.21333	135.96		0.21333	1.5
0.29694	1.1005		0.21361	135.959		0.21361	1.6
0.29722	1.1005		0.21389	135.402		0.21389	1.6
0.2975	1.1005		0.21417	135.053		0.21417	1.6
0.29778	1.1005		0.21444	135.082		0.21444	1.6
0.29806	1.1005		0.21472	135.08		0.21472	1.6
0.29833	1.1005		0.215	134.447		0.215	1.6
0.29861	1.1005		0.21528	134.218		0.21528	1.6
0.29889	1.1005		0.21556	134.348		0.21556	1.6
0.29917	1.1005		0.21583	134.752		0.21583	1.6
0.29944	1.1005		0.21611	134.881		0.21611	1.6
0.29972	1.1005		0.21639	134.61		0.21639	1.6
0.3	1.1005		0.21667	135.01		0.21667	1.6
0.30028	1.1005		0.21694	136.172		0.21694	1.6
0.30056	1.1005		0.21722	136.056		0.21722	1.6
0.30083	1.1005		0.2175	135.833		0.2175	1.6
0.30111	1.1005		0.21778	135.835		0.21778	1.6
0.30139	1.1005		0.21806	135.997		0.21806	1.6
0.30167	1.1005		0.21833	136.079		0.21833	1.6
0.30194	1.1005		0.21861	135.673		0.21861	1.6
0.30222	1.1005		0.21889	135.652		0.21889	1.6
0.3025	1.1005		0.21917	135.531		0.21917	1.6
0.30278	1.1005		0.21944	135.136		0.21944	1.6
0.30306	1.1005		0.21972	135.048		0.21972	1.6
0.30333	1.1005		0.22	135.073		0.22	1.6
0.30361	1.1005		0.22028	134.936		0.22028	1.6
0.30389	1.1005		0.22056	134.737		0.22056	1.6
0.30417	1.1005		0.22083	135.06		0.22083	1.6
0.30444	1.1005		0.22111	135.165		0.22111	1.6
0.30472	1.1005		0.22139	135.3		0.22139	1.6
0.305	1.1005		0.22167	135.37		0.22167	1.6
0.30528	1.1005		0.22194	135.771		0.22194	1.6
0.30556	1.1005		0.22222	135.698		0.22222	1.6
0.30583	1.1005		0.2225	135.604		0.2225	1.6
0.30611	1.1005		0.22278	135.56		0.22278	1.6
0.30639	1.1005		0.22306	135.573		0.22306	1.7
0.30667	1.1005		0.22333	135.849		0.22333	1.7
0.30694	1.1005		0.22361	135.738		0.22361	1.7
0.30722	1.1005		0.22389	135.837		0.22389	1.7
0.3075	1.1005		0.22417	136.166		0.22417	1.7
0.30778	1.1005		0.22444	136.415		0.22444	1.7
0.30806	1.1005		0.22472	136.669		0.22472	1.7
0.30833	1.1005		0.225	136.42		0.225	1.7
0.30861	1.1005		0.22528	136.476		0.22528	1.7
0.30889	1.1005		0.22556	136.415		0.22556	1.7
0.30917	1.1005		0.22583	136.27		0.22583	1.7
0.30944	1.1005		0.22611	135.732		0.22611	1.7
0.30972	1.1005		0.22639	135.135		0.22639	1.7
0.31	1.1005		0.22667	134.853		0.22667	1.7
0.31028	1.1005		0.22694	135.195		0.22694	1.7
0.31056	1.1005		0.22722	135.513		0.22722	1.7
0.31083	1.1005		0.2275	135.335		0.2275	1.7
0.31111	1.1005		0.22778	135.495		0.22778	1.7
0.31139	1.1005		0.22806	135.698		0.22806	1.7
0.31167	1.1005		0.22833	135.632		0.22833	1.7
0.31194	1.1005		0.22861	135.91		0.22861	1.7
0.31222	1.1005		0.22889	136.051		0.22889	1.7
0.3125	1.1005		0.22917	135.792		0.22917	1.7
0.31278	1.1005		0.22944	135.461		0.22944	1.7
0.31306	1.1005		0.22972	135.542		0.22972	1.7
0.31333	1.1005		0.23	135.928		0.23	1.7
0.31361	1.1005		0.23028	136.047		0.23028	1.7
0.31389	1.1005		0.23056	135.826		0.23056	1.7
0.31417	1.1005		0.23083	135.31		0.23083	1.7
0.31444	1.1005		0.23111	134.948		0.23111	1.7
0.31472	1.1005		0.23139	135.214		0.23139	1.7
0.315	1.1005		0.23167	135.292		0.23167	1.7
0.31528	1.1005		0.23194	135.062		0.23194	1.7
0.31556	1.1005		0.23222	135.381		0.23222	1.7
0.31583	1.1005		0.2325	135.538		0.2325	1.7
0.31611	1.1005		0.23278	135.775		0.23278	1.7
0.31639	1.1005		0.23306	135.608		0.23306	1.7
0.31667	1.1005		0.23333	135.756		0.23333	1.7
0.31694	1.1005		0.23361	136.139		0.23361	1.7
0.31722	1.1005		0.23389	135.476		0.23389	1.7
0.3175	1.1005		0.23417	135.007		0.23417	1.7
0.31778	1.0999		0.23444	134.663		0.23444	1.7
0.31806	1.1005		0.23472	134.618		0.23472	1.8
0.31833	1.1005		0.235	134.633		0.235	1.8
0.31861	1.1005		0.23528	134.725		0.23528	1.8
0.31889	1.1005		0.23556	134.816		0.23556	1.8
0.31917	1.1005		0.23583	134.687		0.23583	1.8
0.31944	1.1005		0.23611	134.357		0.23611	1.8
0.31972	1.1005		0.23639	133.892		0.23639	1.8
0.32	1.1005		0.23667	133.771		0.23667	1.8
0.32028	1.1005		0.23694	133.498		0.23694	1.8
0.32056	1.1005		0.23722	134.035		0.23722	1.8
0.32083	1.1005		0.2375	134.056		0.2375	1.8
0.32111	1.1005		0.23778	134.047		0.23778	1.8
0.32139	1.0999		0.23806	134.036		0.23806	1.8
0.32167	1.1005		0.23833	133.839		0.23833	1.8
0.32194	1.1005		0.23861	134.35		0.23861	1.8
0.32222	1.1005		0.23889	134.504		0.23889	1.8
0.3225	1.1005		0.23917	134.495		0.23917	1.8
0.32278	1.1005		0.23944	134.245		0.23944	1.8
0.32306	1.1005		0.23972	134.198		0.23972	1.8
0.32333	1.1005		0.24	134.101		0.24	1.8
0.32361	1.1005		0.24028	133.526		0.24028	1.8
0.32389	1.1005		0.24056	133.625		0.24056	1.8
0.32417	1.1005		0.24083	133.391		0.24083	1.8
0.32444	1.1005		0.24111	132.968		0.24111	1.8
0.32472	1.1005		0.24139	132.91		0.24139	1.8
0.325	1.1005		0.24167	133.03		0.24167	1.8
0.32528	1.1005		0.24194	133.118		0.24194	1.8
0.32556	1.1005		0.24222	133.409		0.24222	1.8
0.32583	1.1005		0.2425	133.593		0.2425	1.8
0.32611	1.1005		0.24278	133.792		0.24278	1.8
0.32639	1.1005		0.24306	134.466		0.24306	1.8
0.32667	1.1005		0.24333	134.896		0.24333	1.8
0.32694	1.1005		0.24361	134.828		0.24361	1.8
0.32722	1.1005		0.24389	134.863		0.24389	1.8
0.3275	1.1005		0.24417	134.956		0.24417	1.8
0.32778	1.1005		0.24444	135.345		0.24444	1.8
0.32806	1.1005		0.24472	135.074		0.24472	1.8
0.32833	1.1005		0.245	134.007		0.245	1.8
0.32861	1.1005		0.24528	133.625		0.24528	1.8
0.32889	1.1005		0.24556	133.68		0.24556	1.8
0.32917	1.1005		0.24583	133.756		0.24583	1.8
0.32944	1.1005		0.24611	133.608		0.24611	1.8
0.32972	1.1005		0.24639	133.388		0.24639	1.8
0.33	1.1005		0.24667	133.431		0.24667	1.8
0.33028	1.1005		0.24694	133.562		0.24694	1.8
0.33056	1.1005		0.24722	133.798		0.24722	1.8
0.33083	1.1005		0.2475	134.538		0.2475	1.8
0.33111	1.1005		0.24778	134.931		0.24778	1.8
0.33139	1.1005		0.24806	134.765		0.24806	1.8
0.33167	1.1005		0.24833	134.921		0.24833	1.8
0.33194	1.1005		0.24861	134.558		0.24861	1.8
0.33222	1.1005		0.24889	133.758		0.24889	1.9
0.3325	1.1005		0.24917	133.574		0.24917	1.9
0.33278	1.1005		0.24944	133.831		0.24944	1.9
0.33306	1.1005		0.24972	134.022		0.24972	1.9
0.33333	1.1005		0.25	134.246		0.25	1.9
0.33361	1.1005		0.25028	134.534		0.25028	1.9
0.33389	1.1005		0.25056	135.157		0.25056	1.9
0.33417	1.1005		0.25083	135.863		0.25083	1.9
0.33444	1.1005		0.25111	136.093		0.25111	1.9
0.33472	1.1005		0.25139	136.143		0.25139	1.9
0.335	1.1005		0.25167	136.108		0.25167	1.9
0.33528	1.1005		0.25194	135.799		0.25194	1.9
0.33556	1.1005		0.25222	135.941		0.25222	1.9
0.33583	1.1005		0.2525	135.581		0.2525	1.9
0.33611	1.1005		0.25278	135.487		0.25278	1.9
0.33639	1.1005		0.25306	135.398		0.25306	1.9
0.33667	1.1005		0.25333	135.194		0.25333	1.9
0.33694	1.1005		0.25361	135.192		0.25361	1.9
0.33722	1.1005		0.25389	135.454		0.25389	1.9
0.3375	1.1005		0.25417	135.382		0.25417	1.9
0.33778	1.1005		0.25444	135.905		0.25444	1.9
0.33806	1.1005		0.25472	136.086		0.25472	1.9
0.33833	1.1005		0.255	136.406		0.255	1.9
0.33861	1.1005		0.25528	136.549		0.25528	1.9
0.33889	1.1005		0.25556	136.909		0.25556	1.9
0.33917	1.1005		0.25583	136.546		0.25583	1.9
0.33944	1.1005		0.25611	136.289		0.25611	1.9
0.33972	1.1005		0.25639	136.428		0.25639	1.9
0.34	1.1005		0.25667	136.316		0.25667	1.9
0.34028	1.1005		0.25694	136.105		0.25694	1.9
0.34056	1.1005		0.25722	136.166		0.25722	1.9
0.34083	1.1005		0.2575	136.355		0.2575	1.9
0.34111	1.1005		0.25778	136.358		0.25778	1.9
0.34139	1.1005		0.25806	136.17		0.25806	1.9
0.34167	1.1005		0.25833	136.365		0.25833	1.9
0.34194	1.1005		0.25861	136.55		0.25861	1.9
0.34222	1.1005		0.25889	136.69		0.25889	1.9
0.3425	1.1005		0.25917	136.964		0.25917	1.9
0.34278	1.1005		0.25944	136.823		0.25944	1.9
0.34306	1.1005		0.25972	136.461		0.25972	1.9
0.34333	1.1005		0.26	136.656		0.26	1.9
0.34361	1.1005		0.26028	136.121		0.26028	1.9
0.34389	1.1005		0.26056	135.685		0.26056	1.9
0.34417	1.1005		0.26083	135.439		0.26083	1.9
0.34444	1.0999		0.26111	135.696		0.26111	1.9
0.34472	1.1005		0.26139	135.483		0.26139	1.9
0.345	1.1005		0.26167	135.565		0.26167	1.9
0.34528	1.1005		0.26194	136.156		0.26194	1.9
0.34556	1.1005		0.26222	136.233		0.26222	1.9
0.34583	1.1005		0.2625	136.334		0.2625	1.9
0.34611	1.1005		0.26278	136.279		0.26278	1.9
0.34639	1.1005		0.26306	136.17		0.26306	1.9
0.34667	1.1005		0.26333	135.81		0.26333	1.9
0.34694	1.1005		0.26361	135.368		0.26361	1.9
0.34722	1.1005		0.26389	135.445		0.26389	1.9
0.3475	1.1005		0.26417	135.574		0.26417	1.9
0.34778	1.1005		0.26444	135.459		0.26444	1.9
0.34806	1.1005		0.26472	135.227		0.26472	1.9
0.34833	1.1005		0.265	135.536		0.265	1.9
0.34861	1.1005		0.26528	135.572		0.26528	1.9
0.34889	1.1005		0.26556	135.787		0.26556	1.9
0.34917	1.1005		0.26583	135.997		0.26583	2
0.34944	1.1005		0.26611	136.53		0.26611	2
0.34972	1.1005		0.26639	136.485		0.26639	2
0.35	1.1005		0.26667	136.27		0.26667	2
0.35028	1.1005		0.26694	135.925		0.26694	2
0.35056	1.1005		0.26722	135.337		0.26722	2
0.35083	1.1005		0.2675	135.119		0.2675	2
0.35111	1.1005		0.26778	135.164		0.26778	2
0.35139	1.1005		0.26806	135.485		0.26806	2
0.35167	1.1005		0.26833	135.982		0.26833	2
0.35194	1.1005		0.26861	136.104		0.26861	2
0.35222	1.1005		0.26889	136.092		0.26889	2
0.3525	1.1005		0.26917	136.126		0.26917	2
0.35278	1.1005		0.26944	136.027		0.26944	2
0.35306	1.1005		0.26972	135.702		0.26972	2
0.35333	1.1005		0.27	136.109		0.27	2
0.35361	1.1005		0.27028	136.31		0.27028	2
0.35389	1.1005		0.27056	136.44		0.27056	2
0.35417	1.1005		0.27083	136.986		0.27083	2
0.35444	1.1005		0.27111	136.876		0.27111	2
0.35472	1.1005		0.27139	136.863		0.27139	2
0.355	1.1005		0.27167	136.604		0.27167	2
0.35528	1.1005		0.27194	136.47		0.27194	2
0.35556	1.1005		0.27222	136.628		0.27222	2
0.35583	1.1005		0.2725	136.571		0.2725
0.35611	1.1005		0.27278	136.184		0.27278
0.35639	1.1005		0.27306	136.202		0.27306
0.35667	1.1005		0.27333	136.298		0.27333
0.35694	1.1005		0.27361	136.303		0.27361
0.35722	1.1005		0.27389	136.061		0.27389
0.3575	1.1005		0.27417	135.12		0.27417
0.35778	1.1005		0.27444	134.768		0.27444
0.35806	1.1005		0.27472	135.516		0.27472
0.35833	1.1005		0.275	135.598		0.275
0.35861	1.1005		0.27528	135.692		0.27528
0.35889	1.1005		0.27556	135.662		0.27556
0.35917	1.1005		0.27583	135.548		0.27583
0.35944	1.1005		0.27611	136.105		0.27611
0.35972	1.1005		0.27639	136.135		0.27639
0.36	1.1005		0.27667	136.525		0.27667
0.36028	1.1005		0.27694	137.202		0.27694
0.36056	1.1005		0.27722	137.861		0.27722
0.36083	1.1005		0.2775	138.143		0.2775
0.36111	1.1005		0.27778	138.337		0.27778
0.36139	1.1005		0.27806	138.118		0.27806
0.36167	1.1005		0.27833	137.864		0.27833
0.36194	1.1005		0.27861	137.556		0.27861
0.36222	1.1005		0.27889	137.341		0.27889	O2 (VOL%)
0.3625	1.1005		0.27917	137.402		0.27917	2
0.36278	1.1005		0.27944	137.463		0.27944	2
0.36306	1.1005		0.27972	137.125		0.27972	2
0.36333	1.1005		0.28	136.884		0.28	2
0.36361	1.1005		0.28028	136.58		0.28028	2
0.36389	1.1005		0.28056	136.617		0.28056	2
0.36417	1.1005		0.28083	136.735		0.28083	2
0.36444	1.1005		0.28111	137.164		0.28111	2
0.36472	1.1005		0.28139	137.304		0.28139	2
0.365	1.1005		0.28167	137.524		0.28167	2
0.36528	1.1005		0.28194	137.647		0.28194	2
0.36556	1.1005		0.28222	138.295		0.28222	2
0.36583	1.1005		0.2825	138.376		0.2825	2
0.36611	1.1005		0.28278	138.266		0.28278	2
0.36639	1.1005		0.28306	137.845		0.28306	2
0.36667	1.1005		0.28333	137.442		0.28333	2
0.36694	1.1005		0.28361	137.252		0.28361	2
0.36722	1.1005		0.28389	137.474		0.28389	2
0.3675	1.1005		0.28417	137.463		0.28417	2
0.36778	1.1005		0.28444	136.964		0.28444	2
0.36806	1.1005		0.28472	136.781		0.28472	2
0.36833	1.0999		0.285	136.789		0.285	2
0.36861	1.0999		0.28528	137.131		0.28528	2
0.36889	1.1005		0.28556	137.08		0.28556	2
0.36917	1.1005		0.28583	136.687		0.28583	2
0.36944	1.1005		0.28611	136.743		0.28611	2
0.36972	1.1005		0.28639	136.388		0.28639	2
0.37	1.1005		0.28667	136.012		0.28667	2
0.37028	1.1005		0.28694	135.882		0.28694	2
0.37056	1.1005		0.28722	135.817		0.28722	2
0.37083	1.1005		0.2875	135.592		0.2875	2
0.37111	1.1005		0.28778	135.294		0.28778	2
0.37139	1.0999		0.28806	135.294		0.28806	2
0.37167	1.1005		0.28833	135.555		0.28833	2
0.37194	1.1005		0.28861	135.576		0.28861	2
0.37222	1.1005		0.28889	135.626		0.28889	2
0.3725	1.1005		0.28917	135.887		0.28917	2
0.37278	1.1005		0.28944	136.607		0.28944	2
0.37306	1.1005		0.28972	136.455		0.28972	2
0.37333	1.1005		0.29	136.082		0.29	2
0.37361	1.1005		0.29028	135.862		0.29028	2
0.37389	1.1005		0.29056	135.303		0.29056	2
0.37417	1.1005		0.29083	135.006		0.29083	2
0.37444	1.1005		0.29111	135.094		0.29111	2
0.37472	1.1005		0.29139	135.281		0.29139	2
0.375	1.1005		0.29167	135.659		0.29167	2
0.37528	1.1005		0.29194	135.814		0.29194	2
0.37556	1.1005		0.29222	135.814		0.29222	2.1
0.37583	1.1005		0.2925	136.026		0.2925	2.1
0.37611	1.1005		0.29278	136.092		0.29278	2.1
0.37639	1.1005		0.29306	136.251		0.29306	2.1
0.37667	1.1005		0.29333	136.004		0.29333	2.1
0.37694	1.1005		0.29361	136.125		0.29361	2.1
0.37722	1.1005		0.29389	135.945		0.29389	2.1
0.3775	1.1005		0.29417	135.272		0.29417	2.1
0.37778	1.1005		0.29444	135.133		0.29444	2.1
0.37806	1.1005		0.29472	134.974		0.29472	2.1
0.37833	1.1005		0.295	135.233		0.295	2.1
0.37861	1.1005		0.29528	135.905		0.29528	2.1
0.37889	1.1005		0.29556	136.174		0.29556	2.1
0.37917	1.1005		0.29583	136.435		0.29583	2.1
0.37944	1.1005		0.29611	136.509		0.29611	2.1
0.37972	1.1005		0.29639	136.694		0.29639	2.1
0.38	1.1005		0.29667	136.399		0.29667	2.1
0.38028	1.1005		0.29694	136.17		0.29694	2.1
0.38056	1.1005		0.29722	136.221		0.29722	2.1
0.38083	1.1005		0.2975	136.572		0.2975	2.1
0.38111	1.1005		0.29778	136.833		0.29778	2.1
0.38139	1.1005		0.29806	136.898		0.29806	2.1
0.38167	1.1005		0.29833	136.546		0.29833	2.1
0.38194	1.1005		0.29861	136.579		0.29861	2.1
0.38222	1.1005		0.29889	135.984		0.29889	2.1
0.3825	1.1005		0.29917	135.479		0.29917	2.1
0.38278	1.1005		0.29944	135.009		0.29944	2.1
0.38306	1.1005		0.29972	134.904		0.29972	2.1
0.38333	1.1005		0.3	134.729		0.3	2.1
0.38361	1.1005		0.30028	134.238		0.30028	2.1
0.38389	1.1005		0.30056	133.994		0.30056	2.1
0.38417	1.1005		0.30083	134.924		0.30083	2.1
0.38444	1.1005		0.30111	135.381		0.30111	2.1
0.38472	1.1005		0.30139	135.25		0.30139	2.1
0.385	1.1005		0.30167	134.833		0.30167	2.1
0.38528	1.1005		0.30194	134.903		0.30194	2.1
0.38556	1.1005		0.30222	135.282		0.30222	2.1
0.38583	1.1005		0.3025	135.384		0.3025	2.1
0.38611	1.1005		0.30278	134.997		0.30278	2.1
0.38639	1.1005		0.30306	135.003		0.30306	2.1
0.38667	1.1005		0.30333	135.168		0.30333	2.1
0.38694	1.1005		0.30361	135.059		0.30361	2.1
0.38722	1.1005		0.30389	135.46		0.30389	2.1
0.3875	1.1005		0.30417	135.284		0.30417	2.1
0.38778	1.1005		0.30444	135.235		0.30444	2.1
0.38806	1.1005		0.30472	135.143		0.30472	2.1
0.38833	1.1005		0.305	134.632		0.305	2.1
0.38861	1.1005		0.30528	133.84		0.30528	2.1
0.38889	1.1005		0.30556	133.686		0.30556	2.1
0.38917	1.1005		0.30583	133.259		0.30583	2.1
0.38944	1.1005		0.30611	133.152		0.30611	2.1
0.38972	1.1005		0.30639	133.481		0.30639	2.1
0.39	1.1005		0.30667	134.302		0.30667	2.1
0.39028	1.1005		0.30694	134.445		0.30694	2.1
0.39056	1.1005		0.30722	134.608		0.30722	2.1
0.39083	1.1005		0.3075	134.43		0.3075	2.1
0.39111	1.1005		0.30778	134.314		0.30778	2.1
0.39139	1.1005		0.30806	134.112		0.30806	2.1
0.39167	1.1005		0.30833	134.376		0.30833	2.1
0.39194	1.1005		0.30861	134.343		0.30861	2.1
0.39222	1.1005		0.30889	134.125		0.30889	2.1
0.3925	1.1005		0.30917	133.73		0.30917	2.1
0.39278	1.1005		0.30944	133.6		0.30944	2.1
0.39306	1.1005		0.30972	133.505		0.30972	2.1
0.39333	1.1005		0.31	133.155		0.31	2.1
0.39361	1.1005		0.31028	132.909		0.31028	2.1
0.39389	1.1005		0.31056	132.816		0.31056	2.1
0.39417	1.1005		0.31083	133.114		0.31083	2.1
0.39444	1.1005		0.31111	133.564		0.31111	2.1
0.39472	1.1005		0.31139	133.904		0.31139	2.1
0.395	1.1005		0.31167	134.175		0.31167	2.1
0.39528	1.1005		0.31194	133.984		0.31194	2.1
0.39556	1.1005		0.31222	133.833		0.31222	2.1
0.39583	1.1005		0.3125	133.922		0.3125	2.1
0.39611	1.1005		0.31278	133.905		0.31278	2.1
0.39639	1.1005		0.31306	133.847		0.31306	2.1
0.39667	1.1005		0.31333	133.447		0.31333	2.1
0.39694	1.1005		0.31361	133.368		0.31361	2.1
0.39722	1.1005		0.31389	133.932		0.31389	2.1
0.3975	1.1005		0.31417	134.115		0.31417	2.1
0.39778	1.1005		0.31444	133.842		0.31444	2.1
0.39806	1.1005		0.31472	133.718		0.31472	2.2
0.39833	1.1005		0.315	133.884		0.315	2.2
0.39861	1.1005		0.31528	133.553		0.31528	2.2
0.39889	1.1005		0.31556	133.555		0.31556	2.2
0.39917	1.1005		0.31583	134.043		0.31583	2.2
0.39944	1.1005		0.31611	134.18		0.31611	2.2
0.39972	1.1005		0.31639	134.819		0.31639	2.2
0.4	1.1005		0.31667	135.528		0.31667	2.2
0.40028	1.1005		0.31694	135.566		0.31694	2.2
0.40056	1.1005		0.31722	134.87		0.31722	2.2
0.40083	1.1005		0.3175	133.87		0.3175	2.2
0.40111	1.1005		0.31778	133.747		0.31778	2.2
0.40139	1.1005		0.31806	133.621		0.31806	2.2
0.40167	1.1005		0.31833	133.53		0.31833	2.2
0.40194	1.1005		0.31861	133.873		0.31861	2.2
0.40222	1.1005		0.31889	134.268		0.31889	2.2
0.4025	1.1005		0.31917	134.536		0.31917	2.2
0.40278	1.1005		0.31944	134.577		0.31944	2.2
0.40306	1.1005		0.31972	134.686		0.31972	2.2
0.40333	1.1005		0.32	134.888		0.32	2.2
0.40361	1.1005		0.32028	135.629		0.32028	2.2
0.40389	1.1005		0.32056	135.961		0.32056	2.2
0.40417	1.1005		0.32083	135.776		0.32083	2.2
0.40444	1.1005		0.32111	135.313		0.32111	2.2
0.40472	1.1005		0.32139	135.403		0.32139	2.2
0.405	1.1005		0.32167	135.437		0.32167	2.2
0.40528	1.1005		0.32194	135.817		0.32194	2.2
0.40556	1.1005		0.32222	135.851		0.32222	2.2
0.40583	1.1005		0.3225	135.927		0.3225	2.2
0.40611	1.1005		0.32278	136.216		0.32278	2.2
0.40639	1.1005		0.32306	136.474		0.32306	2.2
0.40667	1.1005		0.32333	136.179		0.32333	2.2
0.40694	1.1005		0.32361	136.219		0.32361	2.2
0.40722	1.1005		0.32389	135.951		0.32389	2.2
0.4075	1.1005		0.32417	135.933		0.32417	2.2
0.40778	1.1005		0.32444	135.455		0.32444	2.2
0.40806	1.1005		0.32472	135.278		0.32472	2.2
0.40833	1.1005		0.325	135.435		0.325	2.2
0.40861	1.1005		0.32528	135.255		0.32528	2.2
0.40889	1.1005		0.32556	135.191		0.32556	2.2
0.40917	1.1005		0.32583	135.232		0.32583	2.2
0.40944	1.1005		0.32611	135.066		0.32611	2.2
0.40972	1.1005		0.32639	135.536		0.32639	2.2
0.41	1.1005		0.32667	135.384		0.32667	2.2
0.41028	1.1005		0.32694	135.44		0.32694	2.2
0.41056	1.1005		0.32722	135.538		0.32722	2.2
0.41083	1.1005		0.3275	135.53		0.3275	2.2
0.41111	1.1005		0.32778	135.713		0.32778	2.2
0.41139	1.1005		0.32806	135.836		0.32806	2.2
0.41167	1.1005		0.32833	136.406		0.32833	2.2
0.41194	1.1005		0.32861	136.485		0.32861	2.2
0.41222	1.1005		0.32889	135.858		0.32889	2.2
0.4125	1.1005		0.32917	135.72		0.32917	2.2
0.41278	1.1005		0.32944	135.562		0.32944	2.2
0.41306	1.1005		0.32972	135.466		0.32972	2.2
0.41333	1.1005		0.33	135.091		0.33	2.2
0.41361	1.1005		0.33028	135.601		0.33028	2.2
0.41389	1.1005		0.33056	136.053		0.33056	2.2
0.41417	1.1005		0.33083	136.17		0.33083	2.2
0.41444	1.1005		0.33111	135.962		0.33111	2.2
0.41472	1.1005		0.33139	135.599		0.33139	2.2
0.415	1.1005		0.33167	135.84		0.33167	2.2
0.41528	1.1005		0.33194	135.329		0.33194	2.2
0.41556	1.1005		0.33222	135.447		0.33222	2.2
0.41583	1.1005		0.3325	135.77		0.3325	2.2
0.41611	1.1005		0.33278	136.092		0.33278	2.2
0.41639	1.1005		0.33306	136.311		0.33306	2.2
0.41667	1.1005		0.33333	136.564		0.33333	2.2
0.41694	1.1005		0.33361	136.392		0.33361	2.2
0.41722	1.1005		0.33389	136.427		0.33389	2.2
0.4175	1.1005		0.33417	136.581		0.33417	2.2
0.41778	1.1005		0.33444	136.874		0.33444	2.2
0.41806	1.1005		0.33472	136.55		0.33472	2.2
0.41833	1.1005		0.335	136.216		0.335	2.2
0.41861	1.1005		0.33528	135.369		0.33528	2.2
0.41889	1.1005		0.33556	135.309		0.33556	2.2
0.41917	1.1005		0.33583	135.691		0.33583	2.2
0.41944	1.1005		0.33611	135.847		0.33611	2.2
0.41972	1.1005		0.33639	135.538		0.33639	2.2
0.42	1.1005		0.33667	135.341		0.33667	2.2
0.42028	1.1005		0.33694	135.673		0.33694	2.2
0.42056	1.1005		0.33722	135.776		0.33722	2.2
0.42083	1.1005		0.3375	135.907		0.3375	2.2
0.42111	1.1005		0.33778	135.895		0.33778	2.2
0.42139	1.1005		0.33806	136.322		0.33806	2.2
0.42167	1.1005		0.33833	136.639		0.33833	2.2
0.42194	1.1005		0.33861	136.598		0.33861	2.2
0.42222	1.1005		0.33889	136.636		0.33889	2.2
0.4225	1.1005		0.33917	136.716		0.33917	2.2
0.42278	1.1005		0.33944	136.68		0.33944	2.2
0.42306	1.1005		0.33972	136.472		0.33972	2.2
0.42333	1.1005		0.34	136.527		0.34	2.2
0.42361	1.1005		0.34028	136.213		0.34028	2.2
0.42389	1.1005		0.34056	136.166		0.34056	2.2
0.42417	1.1005		0.34083	136.278		0.34083	2.2
0.42444	1.1005		0.34111	136.646		0.34111	2.2
0.42472	1.1005		0.34139	136.934		0.34139	2.2
0.425	1.1005		0.34167	136.792		0.34167	2.2
0.42528	1.1005		0.34194	136.311		0.34194	2.3
0.42556	1.1005		0.34222	135.911		0.34222	2.2
0.42583	1.1005		0.3425	136.003		0.3425	2.3
0.42611	1.1005		0.34278	135.607		0.34278	2.3
0.42639	1.1005		0.34306	135.347		0.34306	2.3
0.42667	1.1005		0.34333	135.859		0.34333	2.3
0.42694	1.1005		0.34361	135.919		0.34361	2.3
0.42722	1.1005		0.34389	135.405		0.34389	2.3
0.4275	1.1005		0.34417	135.006		0.34417	2.3
0.42778	1.1005		0.34444	134.254		0.34444	2.3
0.42806	1.1005		0.34472	134.212		0.34472	2.3
0.42833	1.1005		0.345	134.378		0.345	2.3
0.42861	1.1005		0.34528	134.868		0.34528	2.3
0.42889	1.1005		0.34556	135.425		0.34556	2.3
0.42917	1.1005		0.34583	135.478		0.34583	2.3
0.42944	1.1005		0.34611	135.626		0.34611	2.3
0.42972	1.1005		0.34639	135.697		0.34639	2.3
0.43	1.1005		0.34667	135.478		0.34667	2.3
0.43028	1.1005		0.34694	135.114		0.34694	2.3
0.43056	1.1005		0.34722	134.775		0.34722	2.3
0.43083	1.1005		0.3475	134.705		0.3475	2.3
0.43111	1.1005		0.34778	134.633		0.34778	2.3
0.43139	1.1005		0.34806	134.391		0.34806	2.3
0.43167	1.1005		0.34833	134.018		0.34833	2.3
0.43194	1.1005		0.34861	133.963		0.34861	2.3
0.43222	1.1005		0.34889	134.758		0.34889	2.3
0.4325	1.1005		0.34917	135.195		0.34917	2.3
0.43278	1.1005		0.34944	135.413		0.34944	2.3
0.43306	1.1005		0.34972	135.468		0.34972	2.3
0.43333	1.1005		0.35	135.55		0.35	2.3
0.43361	1.1005		0.35028	135.498		0.35028	2.3
0.43389	1.1005		0.35056	135.523		0.35056	2.3
0.43417	1.1005		0.35083	135.182		0.35083	2.3
0.43444	1.1005		0.35111	134.766		0.35111	2.3
0.43472	1.1005		0.35139	134.454		0.35139	2.3
0.435	1.1005		0.35167	134.355		0.35167	2.3
0.43528	1.1005		0.35194	134.704		0.35194	2.3
0.43556	1.1005		0.35222	135.173		0.35222	2.3
0.43583	1.1005		0.3525	135.719		0.3525	2.3
0.43611	1.1005		0.35278	136.242		0.35278	2.3
0.43639	1.1005		0.35306	136.681		0.35306	2.3
0.43667	1.1005		0.35333	137.1		0.35333	2.3
0.43694	1.1005		0.35361	137.185		0.35361	2.3
0.43722	1.1005		0.35389	137.091		0.35389	2.3
0.4375	1.1005		0.35417	137.066		0.35417	2.3
0.43778	1.1005		0.35444	136.6		0.35444	2.3
0.43806	1.1005		0.35472	136.736		0.35472	2.3
0.43833	1.1005		0.355	136.805		0.355	2.3
0.43861	1.1005		0.35528	136.667		0.35528	2.3
0.43889	1.1005		0.35556	136.881		0.35556	2.3
0.43917	1.1005		0.35583	136.865		0.35583	2.3
0.43944	1.1005		0.35611	137.053		0.35611	2.3
0.43972	1.1005		0.35639	136.737		0.35639	2.3
0.44	1.1005		0.35667	136.323		0.35667	2.3
0.44028	1.1005		0.35694	136.531		0.35694	2.3
0.44056	1.1005		0.35722	136.72		0.35722	2.3
0.44083	1.1005		0.3575	136.737		0.3575	2.3
0.44111	1.1005		0.35778	136.953		0.35778	2.3
0.44139	1.1005		0.35806	137.222		0.35806	2.3
0.44167	1.1005		0.35833	136.998		0.35833	2.3
0.44194	1.1005		0.35861	136.871		0.35861	2.3
0.44222	1.1005		0.35889	136.329		0.35889	2.3
0.4425	1.1005		0.35917	136.16		0.35917	2.3
0.44278	1.1005		0.35944	136.427		0.35944	2.3
0.44306	1.1005		0.35972	136.321		0.35972	2.3
0.44333	1.1005		0.36	136.703		0.36	2.3
0.44361	1.1005		0.36028	136.204		0.36028	2.3
0.44389	1.1005		0.36056	135.675		0.36056	2.3
0.44417	1.1005		0.36083	135.485		0.36083	2.3
0.44444	1.1005		0.36111	135.445		0.36111	2.3
0.44472	1.1005		0.36139	135.668		0.36139	2.3
0.445	1.1005		0.36167	135.88		0.36167	2.3
0.44528	1.1005		0.36194	135.956		0.36194	2.3
0.44556	1.1005		0.36222	135.586		0.36222	2.3
0.44583	1.1005		0.3625	134.788		0.3625	2.3
0.44611	1.1005		0.36278	134.914		0.36278	2.3
0.44639	1.1005		0.36306	135.172		0.36306	2.3
0.44667	1.1005		0.36333	135.747		0.36333	2.3
0.44694	1.1005		0.36361	135.767		0.36361	2.3
0.44722	1.1005		0.36389	135.845		0.36389	2.3
0.4475	1.1005		0.36417	135.77		0.36417	2.3
0.44778	1.1005		0.36444	136.313		0.36444	2.3
0.44806	1.1005		0.36472	136.469		0.36472	2.3
0.44833	1.1005		0.365	136.317		0.365	2.3
0.44861	1.1005		0.36528	136.482		0.36528	2.3
0.44889	1.1005		0.36556	136.466		0.36556	2.3
0.44917	1.1005		0.36583	136.712		0.36583	2.3
0.44944	1.1005		0.36611	136.753		0.36611	2.3
0.44972	1.1005		0.36639	136.809		0.36639	2.3
0.45	1.1005		0.36667	136.727		0.36667	2.3
0.45028	1.1005		0.36694	136.667		0.36694	2.3
0.45056	1.1005		0.36722	136.291		0.36722	2.3
0.45083	1.1005		0.3675	136.331		0.3675	2.3
0.45111	1.1005		0.36778	136.504		0.36778	2.3
0.45139	1.1005		0.36806	136.419		0.36806	2.3
0.45167	1.1005		0.36833	136.394		0.36833	2.3
0.45194	1.1005		0.36861	136.031		0.36861	2.3
0.45222	1.1005		0.36889	135.613		0.36889	2.3
0.4525	1.1005		0.36917	135.057		0.36917	2.3
0.45278	1.1005		0.36944	134.625		0.36944	2.3
0.45306	1.1005		0.36972	134.462		0.36972	2.3
0.45333	1.1005		0.37	134.414		0.37	2.3
0.45361	1.1005		0.37028	134.564		0.37028	2.3
0.45389	1.1005		0.37056	134.253		0.37056	2.3
0.45417	1.1005		0.37083	134.8		0.37083	2.3
0.45444	1.1005		0.37111	134.783		0.37111	2.3
0.45472	1.1005		0.37139	134.701		0.37139	2.3
0.455	1.1005		0.37167	134.854		0.37167	2.3
0.45528	1.1005		0.37194	134.898		0.37194	2.3
0.45556	1.1005		0.37222	135.149		0.37222	2.3
0.45583	1.1005		0.3725	135.257		0.3725	2.3
0.45611	1.1005		0.37278	134.866		0.37278	2.3
0.45639	1.1005		0.37306	134.762		0.37306	2.3
0.45667	1.1005		0.37333	134.687		0.37333	2.3
0.45694	1.1005		0.37361	134.882		0.37361	2.3
0.45722	1.1005		0.37389	135.225		0.37389	2.3
0.4575	1.1005		0.37417	135.072		0.37417	2.3
0.45778	1.1005		0.37444	135.425		0.37444	2.3
0.45806	1.1005		0.37472	136.15		0.37472	2.3
0.45833	1.1005		0.375	136.51		0.375	2.3
0.45861	1.1005		0.37528	136.951		0.37528	2.4
0.45889	1.1005		0.37556	136.743		0.37556	2.3
0.45917	1.1005		0.37583	136.974		0.37583	2.4
0.45944	1.1005		0.37611	137.077		0.37611	2.4
0.45972	1.1005		0.37639	136.837		0.37639	2.4
0.46	1.1005		0.37667	136.523		0.37667	2.4
0.46028	1.1005		0.37694	136.251		0.37694	2.4
0.46056	1.1005		0.37722	136.215		0.37722	2.4
0.46083	1.1005		0.3775	135.931		0.3775	2.4
0.46111	1.1005		0.37778	135.856		0.37778	2.4
0.46139	1.1005		0.37806	135.354		0.37806	2.4
0.46167	1.1005		0.37833	135.173		0.37833	2.4
0.46194	1.1005		0.37861	135.204		0.37861	2.4
0.46222	1.1005		0.37889	135.535		0.37889	2.4
0.4625	1.1005		0.37917	135.605		0.37917	2.4
0.46278	1.1005		0.37944	135.996		0.37944	2.4
0.46306	1.1005		0.37972	136.409		0.37972	2.4
0.46333	1.1005		0.38	136.044		0.38	2.4
0.46361	1.1005		0.38028	135.516		0.38028	2.4
0.46389	1.1005		0.38056	135.424		0.38056	2.4
0.46417	1.1005		0.38083	135.382		0.38083	2.4
0.46444	1.1005		0.38111	135.082		0.38111	2.4
0.46472	1.1005		0.38139	135.203		0.38139	2.4
0.465	1.1005		0.38167	135.529		0.38167	2.4
0.46528	1.1005		0.38194	135.957		0.38194	2.4
0.46556	1.1005		0.38222	135.764		0.38222	2.4
0.46583	1.1005		0.3825	135.801		0.3825	2.4
0.46611	1.1005		0.38278	135.829		0.38278	2.4
0.46639	1.1005		0.38306	135.638		0.38306	2.4
0.46667	1.1005		0.38333	135.546		0.38333	2.4
0.46694	1.1005		0.38361	135.378		0.38361	2.4
0.46722	1.1005		0.38389	135.331		0.38389	2.4
0.4675	1.1005		0.38417	135.228		0.38417	2.4
0.46778	1.1005		0.38444	135.065		0.38444	2.4
0.46806	1.1005		0.38472	135.04		0.38472	2.4
0.46833	1.1005		0.385	134.752		0.385	2.4
0.46861	1.1005		0.38528	134.43		0.38528	2.4
0.46889	1.1005		0.38556	134.277		0.38556	2.4
0.46917	1.1005		0.38583	133.871		0.38583	2.4
0.46944	1.1005		0.38611	133.732		0.38611	2.4
0.46972	1.1005		0.38639	133.928		0.38639	2.4
0.47	1.1005		0.38667	134.208		0.38667	2.4
0.47028	1.1005		0.38694	134.857		0.38694	2.4
0.47056	1.1005		0.38722	135.047		0.38722	2.4
0.47083	1.1005		0.3875	135.009		0.3875	2.4
0.47111	1.1005		0.38778	135.403		0.38778	2.4
0.47139	1.1005		0.38806	135.383		0.38806	2.4
0.47167	1.1005		0.38833	135.557		0.38833	2.4
0.47194	1.1005		0.38861	135.498		0.38861	2.4
0.47222	1.1005		0.38889	135.426		0.38889	2.4
0.4725	1.1005		0.38917	135.395		0.38917	2.4
0.47278	1.1005		0.38944	134.915		0.38944	2.4
0.47306	1.1005		0.38972	134.249		0.38972	2.4
0.47333	1.1005		0.39	134.083		0.39	2.4
0.47361	1.1005		0.39028	135.03		0.39028	2.4
0.47389	1.1005		0.39056	136.008		0.39056	2.4
0.47417	1.1005		0.39083	135.804		0.39083	2.4
0.47444	1.1005		0.39111	135.83		0.39111	2.4
0.47472	1.1005		0.39139	136.067		0.39139	2.4
0.475	1.1005		0.39167	135.917		0.39167	2.4
0.47528	1.1005		0.39194	135.648		0.39194	2.4
0.47556	1.1005		0.39222	135.905		0.39222	2.4
0.47583	1.1005		0.3925	135.86		0.3925	2.4
0.47611	1.1005		0.39278	136.591		0.39278	2.4
0.47639	1.1005		0.39306	136.493		0.39306	2.4
0.47667	1.1005		0.39333	136.406		0.39333	2.4
0.47694	1.1005		0.39361	136.431		0.39361	2.4
0.47722	1.1005		0.39389	136.315		0.39389	2.4
0.4775	1.1005		0.39417	136.52		0.39417	2.4
0.47778	1.1005		0.39444	136.195		0.39444	2.4
0.47806	1.0999		0.39472	136.325		0.39472	2.4
0.47833	1.1005		0.395	136.447		0.395	2.4
0.47861	1.1005		0.39528	136.343		0.39528	2.4
0.47889	1.1005		0.39556	136.001		0.39556	2.4
0.47917	1.1005		0.39583	135.805		0.39583	2.4
0.47944	1.1005		0.39611	135.462		0.39611	2.4
0.47972	1.1005		0.39639	135.64		0.39639	2.4
0.48	1.1005		0.39667	136.097		0.39667	2.4
0.48028	1.1005		0.39694	136.364		0.39694	2.4
0.48056	1.1005		0.39722	136.706		0.39722	2.4
0.48083	1.0999		0.3975	136.698		0.3975	2.4
0.48111	1.0999		0.39778	136.769		0.39778	2.4
0.48139	1.1005		0.39806	136.325		0.39806	2.4
0.48167	1.1005		0.39833	136.119		0.39833	2.4
0.48194	1.1005		0.39861	136.454		0.39861	2.4
0.48222	1.1005		0.39889	136.335		0.39889	2.4
0.4825	1.1005		0.39917	136.421		0.39917	2.4
0.48278	1.1005		0.39944	136.249		0.39944	2.4
0.48306	1.1005		0.39972	135.863		0.39972	2.4
0.48333	1.1005		0.4	135.853		0.4	2.4
0.48361	1.1005		0.40028	135.626		0.40028	2.4
0.48389	1.1005		0.40056	135.562		0.40056	2.4
0.48417	1.1005		0.40083	135.922		0.40083	2.4
0.48444	1.1005		0.40111	136.309		0.40111	2.4
0.48472	1.1005		0.40139	136.39		0.40139	2.4
0.485	1.1005		0.40167	136.396		0.40167	2.4
0.48528	1.1005		0.40194	135.694		0.40194	2.4
0.48556	1.1005		0.40222	135.702		0.40222	2.4
0.48583	1.1005		0.4025	135.276		0.4025	2.4
0.48611	1.1005		0.40278	134.622		0.40278	2.4
0.48639	1.1005		0.40306	134.332		0.40306	2.4
0.48667	1.1005		0.40333	134.001		0.40333	2.4
0.48694	1.1005		0.40361	133.826		0.40361	2.4
0.48722	1.1005		0.40389	133.435		0.40389	2.4
0.4875	1.1005		0.40417	133.505		0.40417	2.4
0.48778	1.1005		0.40444	133.845		0.40444	2.4
0.48806	1.1005		0.40472	133.798		0.40472	2.4
0.48833	1.1005		0.405	133.706		0.405	2.4
0.48861	1.1005		0.40528	133.655		0.40528	2.4
0.48889	1.1005		0.40556	133.598		0.40556	2.4
0.48917	1.1005		0.40583	133.217		0.40583	2.4
0.48944	1.1005		0.40611	133.193		0.40611	2.4
0.48972	1.1005		0.40639	132.774		0.40639	2.4
0.49	1.0999		0.40667	132.648		0.40667	2.4
0.49028	1.1005		0.40694	132.501		0.40694	2.4
0.49056	1.1005		0.40722	132.608		0.40722	2.4
0.49083	1.1005		0.4075	132.932		0.4075	2.4
0.49111	1.1005		0.40778	132.908		0.40778	2.4
0.49139	1.1005		0.40806	133.175		0.40806	2.4
0.49167	1.1005		0.40833	133.361		0.40833	2.4
0.49194	1.1005		0.40861	132.977		0.40861	2.4
0.49222	1.1005		0.40889	133.347		0.40889	2.4
0.4925	1.1005		0.40917	133.304		0.40917	2.4
0.49278	1.1005		0.40944	133.057		0.40944	2.4
0.49306	1.1005		0.40972	133		0.40972	2.4
0.49333	1.1005		0.41	132.279		0.41	2.4
0.49361	1.1005		0.41028	132.529		0.41028	2.4
0.49389	1.1005		0.41056	132.945		0.41056	2.4
0.49417	1.1005		0.41083	132.624		0.41083	2.4
0.49444	1.1005		0.41111	132.37		0.41111	2.4
0.49472	1.1005		0.41139	132.189		0.41139	2.4
0.495	1.1005		0.41167	132.438		0.41167	2.4
0.49528	1.1005		0.41194	132.588		0.41194
0.49556	1.1005		0.41222	132.854		0.41222
0.49583	1.1005		0.4125	133.254		0.4125
0.49611	1.1005		0.41278	133.431		0.41278
0.49639	1.1005		0.41306	133.689		0.41306
0.49667	1.1005		0.41333	133.873		0.41333
0.49694	1.1005		0.41361	134.521		0.41361
0.49722	1.1005		0.41389	134.813		0.41389
0.4975	1.1005		0.41417	134.98		0.41417
0.49778	1.1005		0.41444	134.833		0.41444
0.49806	1.1005		0.41472	134.391		0.41472
0.49833	1.1005		0.415	134.283		0.415
0.49861	1.1005		0.41528	134.831		0.41528
0.49889	1.1005		0.41556	135.253		0.41556
0.49917	1.1005		0.41583	135.005		0.41583
0.49944	1.1005		0.41611	135.065		0.41611
0.49972	1.1005		0.41639	135.327		0.41639
0.5	1.1005		0.41667	135.408		0.41667
0.50028	1.1005		0.41694	135.6		0.41694
0.50056	1.1005		0.41722	135.327		0.41722
0.50083	1.1005		0.4175	135.738		0.4175
0.50111	1.1005		0.41778	136.411		0.41778
0.50139	1.1005		0.41806	136.928		0.41806
0.50167	1.0999		0.41833	136.657		0.41833	O2 (VOL%)
0.50194	1.1005		0.41861	136.665		0.41861	2.4
0.50222	1.1005		0.41889	136.667		0.41889	2.4
0.5025	1.1005		0.41917	136.123		0.41917	2.4
0.50278	1.1005		0.41944	135.805		0.41944	2.4
0.50306	1.1005		0.41972	135.933		0.41972	2.4
0.50333	1.1005		0.42	136.095		0.42	2.4
0.50361	1.1005		0.42028	136.381		0.42028	2.4
0.50389	1.1005		0.42056	136.367		0.42056	2.4
0.50417	1.1005		0.42083	136.105		0.42083	2.4
0.50444	1.1005		0.42111	136.507		0.42111	2.4
0.50472	1.1005		0.42139	136.054		0.42139	2.4
0.505	1.1005		0.42167	136.21		0.42167	2.4
0.50528	1.1005		0.42194	136.553		0.42194	2.4
0.50556	1.1005		0.42222	136.877		0.42222	2.4
0.50583	1.1005		0.4225	137.368		0.4225	2.4
0.50611	1.1005		0.42278	136.882		0.42278	2.4
0.50639	1.1005		0.42306	136.5		0.42306	2.5
0.50667	1.1005		0.42333	136.388		0.42333	2.5
0.50694	1.1005		0.42361	136.273		0.42361	2.5
0.50722	1.1005		0.42389	136.273		0.42389	2.4
0.5075	1.1005		0.42417	136.393		0.42417	2.5
0.50778	1.1005		0.42444	136.313		0.42444	2.5
0.50806	1.1005		0.42472	135.957		0.42472	2.5
0.50833	1.1005		0.425	135.836		0.425	2.5
0.50861	1.1005		0.42528	135.344		0.42528	2.5
0.50889	1.1005		0.42556	135.22		0.42556	2.5
0.50917	1.1005		0.42583	135.119		0.42583	2.5
0.50944	1.1005		0.42611	135.621		0.42611	2.5
0.50972	1.1005		0.42639	135.914		0.42639	2.5
0.51	1.1005		0.42667	135.936		0.42667	2.5
0.51028	1.1005		0.42694	136.042		0.42694	2.5
0.51056	1.1005		0.42722	135.909		0.42722	2.5
0.51083	1.1005		0.4275	135.716		0.4275	2.5
0.51111	1.1005		0.42778	135.829		0.42778	2.5
0.51139	1.1005		0.42806	136.21		0.42806	2.5
0.51167	1.1005		0.42833	136.183		0.42833	2.5
0.51194	1.1005		0.42861	136.254		0.42861	2.5
0.51222	1.1005		0.42889	136.012		0.42889	2.5
0.5125	1.1005		0.42917	135.587		0.42917	2.5
0.51278	1.1005		0.42944	135.47		0.42944	2.5
0.51306	1.1005		0.42972	134.772		0.42972	2.5
0.51333	1.0999		0.43	135.047		0.43	2.5
0.51361	1.1005		0.43028	135.302		0.43028	2.5
0.51389	1.1005		0.43056	135.16		0.43056	2.5
0.51417	1.1005		0.43083	135.355		0.43083	2.5
0.51444	1.1005		0.43111	135.577		0.43111	2.5
0.51472	1.1005		0.43139	135.428		0.43139	2.5
0.515	1.1005		0.43167	135.75		0.43167	2.5
0.51528	1.1005		0.43194	135.752		0.43194	2.5
0.51556	1.1005		0.43222	135.429		0.43222	2.5
0.51583	1.1005		0.4325	134.932		0.4325	2.5
0.51611	1.1005		0.43278	134.961		0.43278	2.5
0.51639	1.1005		0.43306	134.604		0.43306	2.5
0.51667	1.0999		0.43333	134.469		0.43333	2.5
0.51694	1.1005		0.43361	134.243		0.43361	2.5
0.51722	1.1005		0.43389	133.927		0.43389	2.5
0.5175	1.1005		0.43417	133.657		0.43417	2.5
0.51778	1.1005		0.43444	134.175		0.43444	2.5
0.51806	1.1005		0.43472	134.314		0.43472	2.5
0.51833	1.0999		0.435	134.575		0.435	2.5
0.51861	1.1005		0.43528	135.007		0.43528	2.5
0.51889	1.1005		0.43556	134.872		0.43556	2.5
0.51917	1.1005		0.43583	135.166		0.43583	2.5
0.51944	1.1005		0.43611	135.329		0.43611	2.5
0.51972	1.1005		0.43639	135.355		0.43639	2.5
0.52	1.1005		0.43667	135.744		0.43667	2.5
0.52028	1.1005		0.43694	135.63		0.43694	2.5
0.52056	1.1005		0.43722	135.632		0.43722	2.5
0.52083	1.1005		0.4375	135.599		0.4375	2.5
0.52111	1.1005		0.43778	135.111		0.43778	2.5
0.52139	1.1005		0.43806	135.525		0.43806	2.5
0.52167	1.1005		0.43833	135.312		0.43833	2.5
0.52194	1.1005		0.43861	134.544		0.43861	2.5
0.52222	1.1005		0.43889	134.37		0.43889	2.5
0.5225	1.1005		0.43917	134.679		0.43917	2.5
0.52278	1.1005		0.43944	134.744		0.43944	2.5
0.52306	1.1005		0.43972	135.004		0.43972	2.5
0.52333	1.1005		0.44	135.203		0.44	2.5
0.52361	1.1005		0.44028	135.355		0.44028	2.5
0.52389	1.1005		0.44056	135.501		0.44056	2.5
0.52417	1.1005		0.44083	135.507		0.44083	2.5
0.52444	1.1005		0.44111	135.139		0.44111	2.5
0.52472	1.1005		0.44139	134.893		0.44139	2.5
0.525	1.1005		0.44167	134.769		0.44167	2.5
0.52528	1.1005		0.44194	134.904		0.44194	2.5
0.52556	1.1005		0.44222	135.026		0.44222	2.5
0.52583	1.1005		0.4425	135.124		0.4425	2.5
0.52611	1.1005		0.44278	135.329		0.44278	2.5
0.52639	1.1005		0.44306	135.167		0.44306	2.5
0.52667	1.1005		0.44333	135.176		0.44333	2.5
0.52694	1.1005		0.44361	135.041		0.44361	2.5
0.52722	1.1005		0.44389	135.234		0.44389	2.5
0.5275	1.1005		0.44417	135.394		0.44417	2.5
0.52778	1.1005		0.44444	135.344		0.44444	2.5
0.52806	1.1005		0.44472	135.66		0.44472	2.5
0.52833	1.1005		0.445	135.594		0.445	2.5
0.52861	1.1005		0.44528	136.076		0.44528	2.5
0.52889	1.1005		0.44556	135.815		0.44556	2.5
0.52917	1.1005		0.44583	135.794		0.44583	2.5
0.52944	1.1005		0.44611	135.268		0.44611	2.5
0.52972	1.1005		0.44639	135.017		0.44639	2.5
0.53	1.1005		0.44667	134.79		0.44667	2.5
0.53028	1.1005		0.44694	134.862		0.44694	2.5
0.53056	1.1005		0.44722	135.448		0.44722	2.5
0.53083	1.1005		0.4475	135.461		0.4475	2.5
0.53111	1.1005		0.44778	135.439		0.44778	2.5
0.53139	1.1005		0.44806	135.291		0.44806	2.5
0.53167	1.1005		0.44833	134.98		0.44833	2.5
0.53194	1.1005		0.44861	134.689		0.44861	2.5
0.53222	1.0999		0.44889	134.702		0.44889	2.5
0.5325	1.1005		0.44917	134.253		0.44917	2.5
0.53278	1.1005		0.44944	134.633		0.44944	2.5
0.53306	1.1005		0.44972	134.839		0.44972	2.5
0.53333	1.1005		0.45	134.907		0.45	2.5
0.53361	1.1005		0.45028	134.21		0.45028	2.5
0.53389	1.1005		0.45056	133.612		0.45056	2.5
0.53417	1.1005		0.45083	134.24		0.45083	2.5
0.53444	1.1005		0.45111	134.448		0.45111	2.5
0.53472	1.1005		0.45139	134.819		0.45139	2.5
0.535	1.1005		0.45167	134.669		0.45167	2.5
0.53528	1.1005		0.45194	134.446		0.45194	2.5
0.53556	1.0999		0.45222	134.522		0.45222	2.5
0.53583	1.1005		0.4525	134.466		0.4525	2.5
0.53611	1.1005		0.45278	134.565		0.45278	2.5
0.53639	1.1005		0.45306	134.709		0.45306	2.5
0.53667	1.1005		0.45333	135.195		0.45333	2.5
0.53694	1.1005		0.45361	135.289		0.45361	2.5
0.53722	1.1005		0.45389	135.301		0.45389	2.5
0.5375	1.1005		0.45417	135.38		0.45417	2.5
0.53778	1.1005		0.45444	135.246		0.45444	2.5
0.53806	1.1005		0.45472	135.329		0.45472	2.5
0.53833	1.1005		0.455	135.188		0.455	2.5
0.53861	1.1005		0.45528	135.496		0.45528	2.5
0.53889	1.0999		0.45556	135.65		0.45556	2.5
0.53917	1.1005		0.45583	135.519		0.45583	2.5
0.53944	1.1005		0.45611	135.328		0.45611	2.5
0.53972	1.1005		0.45639	135.797		0.45639	2.5
0.54	1.1005		0.45667	136.081		0.45667	2.5
0.54028	1.1005		0.45694	136.032		0.45694	2.5
0.54056	1.1005		0.45722	136.047		0.45722	2.5
0.54083	1.1005		0.4575	136.352		0.4575	2.5
0.54111	1.1005		0.45778	137.054		0.45778	2.5
0.54139	1.1005		0.45806	137.249		0.45806	2.5
0.54167	1.1005		0.45833	137.355		0.45833	2.5
0.54194	1.1005		0.45861	137.379		0.45861	2.5
0.54222	1.1005		0.45889	136.798		0.45889	2.5
0.5425	1.1005		0.45917	136.156		0.45917	2.5
0.54278	1.1005		0.45944	135.913		0.45944	2.5
0.54306	1.0999		0.45972	135.657		0.45972	2.5
0.54333	1.0999		0.46	135.823		0.46	2.5
0.54361	1.1005		0.46028	135.952		0.46028	2.5
0.54389	1.1005		0.46056	135.891		0.46056	2.5
0.54417	1.1005		0.46083	135.604		0.46083	2.5
0.54444	1.1005		0.46111	135.548		0.46111	2.5
0.54472	1.1005		0.46139	135.567		0.46139	2.5
0.545	1.1005		0.46167	135.43		0.46167	2.5
0.54528	1.1005		0.46194	135.764		0.46194	2.5
0.54556	1.0999		0.46222	136.184		0.46222	2.5
0.54583	1.1005		0.4625	136.024		0.4625	2.5
0.54611	1.1005		0.46278	135.904		0.46278	2.5
0.54639	1.1005		0.46306	135.737		0.46306	2.5
0.54667	1.1005		0.46333	135.328		0.46333	2.5
0.54694	1.1005		0.46361	135.41		0.46361	2.5
0.54722	1.1005		0.46389	135.544		0.46389	2.5
0.5475	1.1005		0.46417	135.507		0.46417	2.5
0.54778	1.1005		0.46444	135.788		0.46444	2.5
0.54806	1.1005		0.46472	135.819		0.46472	2.5
0.54833	1.1005		0.465	135.079		0.465	2.5
0.54861	1.0999		0.46528	134.868		0.46528	2.5
0.54889	1.1005		0.46556	134.996		0.46556	2.5
0.54917	1.1005		0.46583	135.695		0.46583	2.5
0.54944	1.1005		0.46611	135.368		0.46611	2.5
0.54972	1.1005		0.46639	135.351		0.46639	2.5
0.55	1.1005		0.46667	135.69		0.46667	2.5
0.55028	1.1005		0.46694	135.423		0.46694	2.5
0.55056	1.1005		0.46722	135.422		0.46722	2.5
0.55083	1.1005		0.4675	135.514		0.4675	2.5
0.55111	1.1005		0.46778	135.213		0.46778	2.5
0.55139	1.1005		0.46806	135.371		0.46806	2.5
0.55167	1.1005		0.46833	135.61		0.46833	2.5
0.55194	1.1005		0.46861	135.58		0.46861	2.5
0.55222	1.1005		0.46889	136.169		0.46889	2.5
0.5525	1.1005		0.46917	136.868		0.46917	2.5
0.55278	1.1005		0.46944	136.995		0.46944	2.5
0.55306	1.1005		0.46972	137.021		0.46972	2.5
0.55333	1.1005		0.47	137.046		0.47	2.5
0.55361	1.1005		0.47028	136.882		0.47028	2.5
0.55389	1.0999		0.47056	137.086		0.47056	2.5
0.55417	1.0999		0.47083	137.289		0.47083	2.5
0.55444	1.1005		0.47111	138.213		0.47111	2.5
0.55472	1.0999		0.47139	138.409		0.47139	2.5
0.555	1.0999		0.47167	138.326		0.47167	2.5
0.55528	1.0999		0.47194	138.171		0.47194	2.5
0.55556	1.1005		0.47222	137.756		0.47222	2.5
0.55583	1.1005		0.4725	137.199		0.4725	2.5
0.55611	1.1005		0.47278	136.803		0.47278	2.5
0.55639	1.1005		0.47306	136.573		0.47306	2.5
0.55667	1.1005		0.47333	136.648		0.47333	2.5
0.55694	1.1005		0.47361	136.623		0.47361	2.5
0.55722	1.1005		0.47389	136.27		0.47389	2.5
0.5575	1.1005		0.47417	136.411		0.47417	2.5
0.55778	1.1005		0.47444	136.516		0.47444	2.5
0.55806	1.1005		0.47472	136.693		0.47472	2.5
0.55833	1.1005		0.475	136.393		0.475	2.5
0.55861	1.1005		0.47528	135.901		0.47528	2.5
0.55889	1.1005		0.47556	136.063		0.47556	2.5
0.55917	1.1005		0.47583	136.513		0.47583	2.5
0.55944	1.1005		0.47611	136.835		0.47611	2.5
0.55972	1.1005		0.47639	136.905		0.47639	2.5
0.56	1.1005		0.47667	137.203		0.47667	2.5
0.56028	1.0999		0.47694	136.94		0.47694	2.5
0.56056	1.1005		0.47722	137.185		0.47722	2.5
0.56083	1.1005		0.4775	137.137		0.4775	2.5
0.56111	1.1005		0.47778	136.866		0.47778	2.5
0.56139	1.1005		0.47806	136.359		0.47806	2.5
0.56167	1.0999		0.47833	136.387		0.47833	2.5
0.56194	1.1005		0.47861	136.792		0.47861	2.5
0.56222	1.1005		0.47889	136.573		0.47889	2.5
0.5625	1.1005		0.47917	136.685		0.47917	2.5
0.56278	1.1005		0.47944	136.49		0.47944	2.5
0.56306	1.1005		0.47972	137.019		0.47972	2.5
0.56333	1.1005		0.48	137.329		0.48	2.5
0.56361	1.1005		0.48028	137.207		0.48028	2.5
0.56389	1.1005		0.48056	137.137		0.48056	2.5
0.56417	1.0999		0.48083	137.301		0.48083	2.5
0.56444	1.0999		0.48111	137.455		0.48111	2.5
0.56472	1.1005		0.48139	137.492		0.48139	2.5
0.565	1.1005		0.48167	137.61		0.48167	2.5
0.56528	1.1005		0.48194	137.583		0.48194	2.5
0.56556	1.1005		0.48222	137.043		0.48222	2.5
0.56583	1.1005		0.4825	137.023		0.4825	2.5
0.56611	1.0999		0.48278	137.165		0.48278	2.5
0.56639	1.1005		0.48306	137.119		0.48306	2.5
0.56667	1.0999		0.48333	136.982		0.48333	2.5
0.56694	1.1005		0.48361	136.503		0.48361	2.5
0.56722	1.1005		0.48389	136.472		0.48389	2.5
0.5675	1.1005		0.48417	136.597		0.48417	2.5
0.56778	1.1005		0.48444	136.713		0.48444	2.5
0.56806	1.1005		0.48472	136.935		0.48472	2.5
0.56833	1.1005		0.485	137.006		0.485	2.5
0.56861	1.1005		0.48528	137.01		0.48528	2.5
0.56889	1.1005		0.48556	136.932		0.48556	2.5
0.56917	1.1005		0.48583	136.325		0.48583	2.5
0.56944	1.1005		0.48611	135.885		0.48611	2.5
0.56972	1.0999		0.48639	134.951		0.48639	2.5
0.57	1.1005		0.48667	134.6		0.48667	2.5
0.57028	1.1005		0.48694	134.897		0.48694	2.5
0.57056	1.1005		0.48722	135.323		0.48722	2.5
0.57083	1.1005		0.4875	135.558		0.4875	2.5
0.57111	1.1005		0.48778	135.863		0.48778	2.5
0.57139	1.0999		0.48806	135.638		0.48806	2.5
0.57167	1.0999		0.48833	135.467		0.48833	2.5
0.57194	1.1005		0.48861	135.281		0.48861	2.5
0.57222	1.1005		0.48889	135.285		0.48889	2.5
0.5725	1.1005		0.48917	134.809		0.48917	2.5
0.57278	1.1005		0.48944	134.585		0.48944	2.5
0.57306	1.1005		0.48972	134.738		0.48972	2.6
0.57333	1.1005		0.49	134.494		0.49	2.5
0.57361	1.1005		0.49028	134.274		0.49028	2.5
0.57389	1.1005		0.49056	134.494		0.49056	2.5
0.57417	1.0999		0.49083	134.742		0.49083	2.5
0.57444	1.0999		0.49111	134.685		0.49111	2.6
0.57472	1.1005		0.49139	134.499		0.49139	2.6
0.575	1.1005		0.49167	134.16		0.49167	2.6
0.57528	1.1005		0.49194	133.888		0.49194	2.6
0.57556	1.0999		0.49222	133.82		0.49222	2.6
0.57583	1.1005		0.4925	133.732		0.4925	2.5
0.57611	1.0999		0.49278	133.763		0.49278	2.5
0.57639	1.1005		0.49306	134.107		0.49306	2.5
0.57667	1.0999		0.49333	134.534		0.49333	2.5
0.57694	1.1005		0.49361	134.87		0.49361	2.5
0.57722	1.1005		0.49389	134.338		0.49389	2.6
0.5775	1.1005		0.49417	134.623		0.49417	2.6
0.57778	1.1005		0.49444	134.806		0.49444	2.6
0.57806	1.1005		0.49472	134.75		0.49472	2.6
0.57833	1.1005		0.495	135.172		0.495	2.6
0.57861	1.1005		0.49528	135.419		0.49528	2.6
0.57889	1.1005		0.49556	136.101		0.49556	2.5
0.57917	1.1005		0.49583	136.287		0.49583	2.6
0.57944	1.1005		0.49611	136.24		0.49611	2.6
0.57972	1.1005		0.49639	135.873		0.49639	2.6
0.58	1.1005		0.49667	135.831		0.49667	2.6
0.58028	1.1005		0.49694	135.632		0.49694	2.6
0.58056	1.1005		0.49722	135.689		0.49722	2.6
0.58083	1.1005		0.4975	135.393		0.4975	2.6
0.58111	1.1005		0.49778	135.059		0.49778	2.6
0.58139	1.1005		0.49806	134.962		0.49806	2.6
0.58167	1.0999		0.49833	135.233		0.49833	2.6
0.58194	1.0999		0.49861	135.365		0.49861	2.6
0.58222	1.1005		0.49889	135.572		0.49889	2.6
0.5825	1.0999		0.49917	135.082		0.49917	2.6
0.58278	1.1005		0.49944	134.803		0.49944	2.6
0.58306	1.1005		0.49972	134.908		0.49972	2.6
0.58333	1.1005		0.5	135.223		0.5	2.6
0.58361	1.0999		0.50028	135.525		0.50028	2.6
0.58389	1.1005		0.50056	135.626		0.50056	2.6
0.58417	1.1005		0.50083	135.558		0.50083	2.6
0.58444	1.0999		0.50111	136.003		0.50111	2.6
0.58472	1.1005		0.50139	135.81		0.50139	2.6
0.585	1.1005		0.50167	135.73		0.50167	2.6
0.58528	1.1005		0.50194	135.856		0.50194	2.6
0.58556	1.1005		0.50222	135.971		0.50222	2.6
0.58583	1.1005		0.5025	135.844		0.5025	2.6
0.58611	1.1005		0.50278	135.896		0.50278	2.6
0.58639	1.1005		0.50306	135.952		0.50306	2.6
0.58667	1.1005		0.50333	136.359		0.50333	2.6
0.58694	1.1005		0.50361	136.849		0.50361	2.6
0.58722	1.1005		0.50389	136.528		0.50389	2.6
0.5875	1.1005		0.50417	136.284		0.50417	2.6
0.58778	1.1005		0.50444	136.206		0.50444	2.6
0.58806	1.1005		0.50472	135.746		0.50472	2.6
0.58833	1.1005		0.505	135.327		0.505	2.6
0.58861	1.1005		0.50528	135.255		0.50528	2.6
0.58889	1.1005		0.50556	135.496		0.50556	2.6
0.58917	1.1005		0.50583	135.859		0.50583	2.6
0.58944	1.1005		0.50611	136.343		0.50611	2.6
0.58972	1.1005		0.50639	136.969		0.50639	2.6
0.59	1.1005		0.50667	136.732		0.50667	2.6
0.59028	1.0999		0.50694	136.415		0.50694	2.6
0.59056	1.1005		0.50722	136.542		0.50722	2.6
0.59083	1.0999		0.5075	136.381		0.5075	2.6
0.59111	1.0999		0.50778	135.614		0.50778	2.6
0.59139	1.1005		0.50806	135.158		0.50806	2.6
0.59167	1.1005		0.50833	135.025		0.50833	2.6
0.59194	1.1005		0.50861	135.438		0.50861	2.6
0.59222	1.0999		0.50889	135.358		0.50889	2.6
0.5925	1.0999		0.50917	135.489		0.50917	2.6
0.59278	1.1005		0.50944	135.441		0.50944	2.6
0.59306	1.1005		0.50972	135.283		0.50972	2.6
0.59333	1.0999		0.51	135.105		0.51	2.6
0.59361	1.0999		0.51028	135.527		0.51028	2.6
0.59389	1.1005		0.51056	135.601		0.51056	2.6
0.59417	1.1005		0.51083	135.614		0.51083	2.6
0.59444	1.0999		0.51111	135.979		0.51111	2.6
0.59472	1.1005		0.51139	135.752		0.51139	2.6
0.595	1.1005		0.51167	136.254		0.51167	2.6
0.59528	1.1005		0.51194	136.584		0.51194	2.6
0.59556	1.1005		0.51222	136.043		0.51222	2.6
0.59583	1.1005		0.5125	135.931		0.5125	2.6
0.59611	1.1005		0.51278	135.922		0.51278	2.6
0.59639	1.1005		0.51306	136.235		0.51306	2.6
0.59667	1.1005		0.51333	136.357		0.51333	2.6
0.59694	1.1005		0.51361	135.76		0.51361	2.6
0.59722	1.1005		0.51389	135.59		0.51389	2.6
0.5975	1.1005		0.51417	135.949		0.51417	2.6
0.59778	1.0999		0.51444	136.37		0.51444	2.6
0.59806	1.1005		0.51472	136.468		0.51472	2.6
0.59833	1.1005		0.515	136.428		0.515	2.6
0.59861	1.1005		0.51528	136.524		0.51528	2.6
0.59889	1.0999		0.51556	136.425		0.51556	2.6
0.59917	1.1005		0.51583	136.136		0.51583	2.6
0.59944	1.1005		0.51611	135.648		0.51611	2.6
0.59972	1.1005		0.51639	135.5		0.51639	2.6
0.6	1.0999		0.51667	135.638		0.51667	2.6
0.60028	1.1005		0.51694	135.638		0.51694	2.6
0.60056	1.1005		0.51722	136.251		0.51722	2.6
0.60083	1.1005		0.5175	136.004		0.5175	2.6
0.60111	1.1005		0.51778	135.505		0.51778	2.6
0.60139	1.0999		0.51806	135.606		0.51806	2.6
0.60167	1.1005		0.51833	135.656		0.51833	2.6
0.60194	1.0999		0.51861	135.988		0.51861	2.6
0.60222	1.1005		0.51889	135.844		0.51889	2.6
0.6025	1.1005		0.51917	135.993		0.51917	2.6
0.60278	1.1005		0.51944	136.515		0.51944	2.6
0.60306	1.1005		0.51972	136.929		0.51972	2.6
0.60333	1.1005		0.52	137.023		0.52	2.6
0.60361	1.1005		0.52028	137.194		0.52028	2.6
0.60389	1.1005		0.52056	137.067		0.52056	2.6
0.60417	1.1005		0.52083	136.925		0.52083	2.6
0.60444	1.1005		0.52111	136.695		0.52111	2.6
0.60472	1.1005		0.52139	136.464		0.52139	2.6
0.605	1.1005		0.52167	135.613		0.52167	2.6
0.60528	1.0999		0.52194	135.427		0.52194	2.6
0.60556	1.1005		0.52222	135.383		0.52222	2.6
0.60583	1.0999		0.5225	135.163		0.5225	2.6
0.60611	1.1005		0.52278	135.599		0.52278	2.6
0.60639	1.0999		0.52306	136.013		0.52306	2.6
0.60667	1.1005		0.52333	136.168		0.52333	2.6
0.60694	1.1005		0.52361	135.967		0.52361	2.6
0.60722	1.1005		0.52389	135.762		0.52389	2.6
0.6075	1.1005		0.52417	135.437		0.52417	2.6
0.60778	1.1005		0.52444	135.263		0.52444	2.6
0.60806	1.1005		0.52472	135.045		0.52472	2.6
0.60833	1.1005		0.525	134.825		0.525	2.6
0.60861	1.1005		0.52528	134.223		0.52528	2.6
0.60889	1.0999		0.52556	134.436		0.52556	2.6
0.60917	1.1005		0.52583	134.677		0.52583	2.6
0.60944	1.0999		0.52611	134.844		0.52611	2.6
0.60972	1.1005		0.52639	135.055		0.52639	2.6
0.61	1.1005		0.52667	134.985		0.52667	2.6
0.61028	1.1005		0.52694	134.82		0.52694	2.6
0.61056	1.1005		0.52722	134.536		0.52722	2.6
0.61083	1.1005		0.5275	134.826		0.5275	2.6
0.61111	1.0999		0.52778	135.041		0.52778	2.6
0.61139	1.1005		0.52806	134.788		0.52806	2.6
0.61167	1.0999		0.52833	134.346		0.52833	2.6
0.61194	1.0999		0.52861	134.854		0.52861	2.6
0.61222	1.1005		0.52889	135.261		0.52889	2.6
0.6125	1.1005		0.52917	135.292		0.52917	2.6
0.61278	1.1005		0.52944	134.983		0.52944	2.6
0.61306	1.1005		0.52972	135.207		0.52972	2.6
0.61333	1.1005		0.53	134.701		0.53	2.6
0.61361	1.1005		0.53028	134.462		0.53028	2.6
0.61389	1.1005		0.53056	134.561		0.53056	2.6
0.61417	1.1005		0.53083	134.49		0.53083	2.6
0.61444	1.1005		0.53111	134.709		0.53111	2.6
0.61472	1.1005		0.53139	134.65		0.53139	2.6
0.615	1.1005		0.53167	134.243		0.53167	2.6
0.61528	1.1005		0.53194	134.363		0.53194	2.6
0.61556	1.1005		0.53222	134.331		0.53222	2.6
0.61583	1.0999		0.5325	134.088		0.5325	2.6
0.61611	1.1005		0.53278	134.228		0.53278	2.6
0.61639	1.0999		0.53306	134.726		0.53306	2.6
0.61667	1.0999		0.53333	134.649		0.53333	2.6
0.61694	1.1005		0.53361	134.517		0.53361	2.6
0.61722	1.0999		0.53389	134.446		0.53389	2.6
0.6175	1.1005		0.53417	134.486		0.53417	2.6
0.61778	1.1005		0.53444	133.967		0.53444	2.6
0.61806	1.1005		0.53472	133.898		0.53472	2.6
0.61833	1.1005		0.535	134.073		0.535	2.6
0.61861	1.1005		0.53528	133.825		0.53528	2.6
0.61889	1.1005		0.53556	134.254		0.53556	2.6
0.61917	1.1005		0.53583	134.899		0.53583	2.6
0.61944	1.1005		0.53611	135.131		0.53611	2.6
0.61972	1.1005		0.53639	135.23		0.53639	2.6
0.62	1.1005		0.53667	135.315		0.53667	2.6
0.62028	1.1005		0.53694	135.696		0.53694	2.6
0.62056	1.0999		0.53722	135.269		0.53722	2.6
0.62083	1.1005		0.5375	135.492		0.5375	2.6
0.62111	1.1005		0.53778	135.79		0.53778	2.6
0.62139	1.0999		0.53806	136.157		0.53806	2.6
0.62167	1.1005		0.53833	136.19		0.53833	2.6
0.62194	1.1005		0.53861	136.08		0.53861	2.6
0.62222	1.1005		0.53889	135.898		0.53889	2.6
0.6225	1.1005		0.53917	135.495		0.53917	2.6
0.62278	1.1005		0.53944	135.463		0.53944	2.6
0.62306	1.1005		0.53972	135.619		0.53972	2.6
0.62333	1.1005		0.54	135.421		0.54	2.6
0.62361	1.1005		0.54028	135.95		0.54028	2.6
0.62389	1.1005		0.54056	136.188		0.54056	2.6
0.62417	1.1005		0.54083	136.334		0.54083	2.6
0.62444	1.1005		0.54111	135.958		0.54111	2.6
0.62472	1.0999		0.54139	135.874		0.54139	2.6
0.625	1.0999		0.54167	136.32		0.54167	2.6
0.62528	1.1005		0.54194	136.681		0.54194	2.6
0.62556	1.0999		0.54222	136.05		0.54222	2.6
0.62583	1.0999		0.5425	136.165		0.5425	2.6
0.62611	1.1005		0.54278	136.665		0.54278	2.6
0.62639	1.1005		0.54306	136.778		0.54306	2.6
0.62667	1.0999		0.54333	136.681		0.54333	2.6
0.62694	1.1005		0.54361	136.57		0.54361	2.6
0.62722	1.0999		0.54389	136.551		0.54389	2.6
0.6275	1.1005		0.54417	137.095		0.54417	2.6
0.62778	1.1005		0.54444	136.995		0.54444	2.6
0.62806	1.1005		0.54472	136.63		0.54472	2.6
0.62833	1.1005		0.545	136.242		0.545	2.6
0.62861	1.1005		0.54528	135.585		0.54528	2.6
0.62889	1.0999		0.54556	135.391		0.54556	2.6
0.62917	1.1005		0.54583	135.697		0.54583	2.6
0.62944	1.1005		0.54611	135.662		0.54611	2.6
0.62972	1.1005		0.54639	135.749		0.54639	2.6
0.63	1.1005		0.54667	135.164		0.54667	2.6
0.63028	1.0999		0.54694	135.114		0.54694	2.6
0.63056	1.0999		0.54722	135.188		0.54722	2.6
0.63083	1.1005		0.5475	134.763		0.5475	2.6
0.63111	1.1005		0.54778	134.345		0.54778	2.6
0.63139	1.1005		0.54806	134.282		0.54806	2.6
0.63167	1.1005		0.54833	134.177		0.54833	2.6
0.63194	1.0999		0.54861	134.32		0.54861	2.6
0.63222	1.1005		0.54889	134.249		0.54889	2.6
0.6325	1.0999		0.54917	134.534		0.54917	2.6
0.63278	1.1005		0.54944	134.479		0.54944	2.6
0.63306	1.1005		0.54972	134.995		0.54972	2.6
0.63333	1.0999		0.55	134.859		0.55	2.6
0.63361	1.1005		0.55028	134.719		0.55028	2.6
0.63389	1.1005		0.55056	134.338		0.55056	2.6
0.63417	1.1005		0.55083	133.921		0.55083	2.6
0.63444	1.1005		0.55111	133.546		0.55111	2.6
0.63472	1.1005		0.55139	132.989		0.55139
0.635	1.1005		0.55167	133.065		0.55167
0.63528	1.1005		0.55194	132.916		0.55194
0.63556	1.0999		0.55222	132.991		0.55222
0.63583	1.1005		0.5525	133.148		0.5525
0.63611	1.1005		0.55278	133.469		0.55278
0.63639	1.1005		0.55306	133.272		0.55306
0.63667	1.1005		0.55333	133.193		0.55333
0.63694	1.1005		0.55361	133.314		0.55361
0.63722	1.1005		0.55389	133.471		0.55389
0.6375	1.1005		0.55417	133.373		0.55417
0.63778	1.0999		0.55444	133.175		0.55444
0.63806	1.1005		0.55472	133.056		0.55472
0.63833	1.0999		0.555	133.314		0.555
0.63861	1.1005		0.55528	133.975		0.55528
[truncated: 12,535 more rows]

## Sheet: Fig.2f
Time / h	Potential (V)
0	2.7185
0.000555556	2.7185
0.00111	2.7467
0.00167	2.7635
0.00222	2.7675
0.00278	2.7728
0.00333	2.7721
0.00389	2.774
0.00444	2.7774
0.005	2.7811
0.00556	2.7821
0.00611	2.7849
0.00667	2.7861
0.00722	2.7864
0.00778	2.7861
0.00833	2.7814
0.00889	2.7808
0.00944	2.7824
0.01	2.7821
0.01056	2.7824
0.01111	2.7814
0.01167	2.7808
0.01222	2.7805
0.01278	2.7802
0.01333	2.7793
0.01389	2.7793
0.01444	2.779
0.015	2.779
0.01556	2.779
0.01611	2.779
0.01667	2.7787
0.01722	2.7787
0.01778	2.7783
0.01833	2.7783
0.01889	2.7783
0.01944	2.7783
0.02	2.7787
0.02056	2.7787
0.02111	2.779
0.02167	2.7793
0.02222	2.7793
0.02278	2.7796
0.02333	2.7793
0.02389	2.7796
0.02444	2.7796
0.025	2.7793
0.02556	2.7796
0.02611	2.779
0.02667	2.7793
0.02722	2.7793
0.02778	2.779
0.02833	2.7793
0.02889	2.7793
0.02944	2.7799
0.03	2.7805
0.03056	2.7808
0.03111	2.7818
0.03167	2.7827
0.03222	2.783
0.03278	2.7833
0.03333	2.783
0.03389	2.7827
0.03444	2.7827
0.035	2.7821
0.03556	2.7814
0.03611	2.7802
0.03667	2.7796
0.03722	2.7793
0.03778	2.779
0.03833	2.779
0.03889	2.7793
0.03944	2.7793
0.04	2.779
0.04056	2.7793
0.04111	2.7793
0.04167	2.7796
0.04222	2.7796
0.04278	2.7802
0.04333	2.7818
0.04389	2.7827
0.04444	2.7852
0.045	2.7864
0.04556	2.787
0.04611	2.7889
0.04667	2.7892
0.04722	2.7898
0.04778	2.7898
0.04833	2.7895
0.04889	2.7889
0.04944	2.7873
0.05	2.7855
0.05056	2.7849
0.05111	2.7845
0.05167	2.7855
0.05222	2.7861
0.05278	2.7873
0.05333	2.7876
0.05389	2.7867
0.05444	2.7855
0.055	2.7858
0.05556	2.7861
0.05611	2.787
0.05667	2.7895
0.05722	2.7901
0.05778	2.7914
0.05833	2.7901
0.05889	2.7898
0.05944	2.7898
0.06	2.7901
0.06056	2.7901
0.06111	2.7904
0.06167	2.7907
0.06222	2.7914
0.06278	2.7914
0.06333	2.7914
0.06389	2.7914
0.06444	2.7904
0.065	2.7911
0.06556	2.7917
0.06611	2.7926
0.06667	2.7911
0.06722	2.7892
0.06778	2.7861
0.06833	2.7849
0.06889	2.7842
0.06944	2.7821
0.07	2.7808
0.07056	2.7805
0.07111	2.7858
0.07167	2.7898
0.07222	2.7904
0.07278	2.7911
0.07333	2.7917
0.07389	2.7917
0.07444	2.7923
0.075	2.7923
0.07556	2.7923
0.07611	2.7929
0.07667	2.7929
0.07722	2.7929
0.07778	2.7923
0.07833	2.7917
0.07889	2.7917
0.07944	2.792
0.08	2.7917
0.08056	2.7917
0.08111	2.7917
0.08167	2.792
0.08222	2.7917
0.08278	2.7923
0.08333	2.7914
0.08389	2.7917
0.08444	2.7923
0.085	2.792
0.08556	2.7923
0.08611	2.792
0.08667	2.7914
0.08722	2.7911
0.08778	2.792
0.08833	2.7917
0.08889	2.792
0.08944	2.792
0.09	2.7914
0.09056	2.7911
0.09111	2.7911
0.09167	2.7911
0.09222	2.7911
0.09278	2.7911
0.09333	2.7911
0.09389	2.7911
0.09444	2.7907
0.095	2.7907
0.09556	2.7907
0.09611	2.7911
0.09667	2.7914
0.09722	2.7911
0.09778	2.7914
0.09833	2.7911
0.09889	2.7907
0.09944	2.7907
0.1	2.7914
0.10056	2.7911
0.10111	2.7911
0.10167	2.7911
0.10222	2.7911
0.10278	2.7911
0.10333	2.7911
0.10389	2.7914
0.10444	2.7914
0.105	2.7914
0.10556	2.7911
0.10611	2.7911
0.10667	2.7914
0.10722	2.7914
0.10778	2.7914
0.10833	2.7911
0.10889	2.7911
0.10944	2.7907
0.11	2.7907
0.11056	2.7907
0.11111	2.7907
0.11167	2.7907
0.11222	2.7907
0.11278	2.7907
0.11333	2.7911
0.11389	2.7911
0.11444	2.7914
0.115	2.7911
0.11556	2.7907
0.11611	2.7904
0.11667	2.7904
0.11722	2.7907
0.11778	2.7907
0.11833	2.7911
0.11889	2.7907
0.11944	2.7904
0.12	2.7901
0.12056	2.7901
0.12111	2.7904
0.12167	2.7907
0.12222	2.7907
0.12278	2.7907
0.12333	2.7907
0.12389	2.7907
0.12444	2.7907
0.125	2.7907
0.12556	2.7907
0.12611	2.7907
0.12667	2.7904
0.12722	2.7907
0.12778	2.7904
0.12833	2.7904
0.12889	2.7904
0.12944	2.7907
0.13	2.7911
0.13056	2.7911
0.13111	2.7907
0.13167	2.7907
0.13222	2.7907
0.13278	2.7904
0.13333	2.7901
0.13389	2.7901
0.13444	2.7904
0.135	2.7901
0.13556	2.7901
0.13611	2.7901
0.13667	2.7898
0.13722	2.7898
0.13778	2.7898
0.13833	2.7898
0.13889	2.7898
0.13944	2.7901
0.14	2.7901
0.14056	2.7901
0.14111	2.7895
0.14167	2.7898
0.14222	2.7898
0.14278	2.7898
0.14333	2.7898
0.14389	2.7904
0.14444	2.7901
0.145	2.7901
0.14556	2.7895
0.14611	2.7901
0.14667	2.7901
0.14722	2.7901
0.14778	2.7904
0.14833	2.7904
0.14889	2.7904
0.14944	2.7904
0.15	2.7904
0.15056	2.7904
0.15111	2.7904
0.15167	2.7904
0.15222	2.7904
0.15278	2.7907
0.15333	2.7911
0.15389	2.7911
0.15444	2.7907
0.155	2.7911
0.15556	2.7911
0.15611	2.7911
0.15667	2.7911
0.15722	2.7914
0.15778	2.7914
0.15833	2.7914
0.15889	2.7911
0.15944	2.7883
0.16	2.7895
0.16056	2.7901
0.16111	2.7907
0.16167	2.7907
0.16222	2.7911
0.16278	2.7914
0.16333	2.7911
0.16389	2.7914
0.16444	2.792
0.165	2.7923
0.16556	2.7926
0.16611	2.7929
0.16667	2.7926
0.16722	2.7929
0.16778	2.7929
0.16833	2.7935
0.16889	2.7951
0.16944	2.7951
0.17	2.7945
0.17056	2.7935
0.17111	2.7929
0.17167	2.7926
0.17222	2.792
0.17278	2.792
0.17333	2.7923
0.17389	2.7923
0.17444	2.7923
0.175	2.7929
0.17556	2.7948
0.17611	2.7966
0.17667	2.7976
0.17722	2.7988
0.17778	2.7973
0.17833	2.7966
0.17889	2.796
0.17944	2.7948
0.18	2.7942
0.18056	2.7935
0.18111	2.7926
0.18167	2.7926
0.18222	2.7926
0.18278	2.7929
0.18333	2.7929
0.18389	2.7926
0.18444	2.792
0.185	2.7917
0.18556	2.7923
0.18611	2.7926
0.18667	2.7926
0.18722	2.7929
0.18778	2.7942
0.18833	2.7945
0.18889	2.7948
0.18944	2.7951
0.19	2.7948
0.19056	2.7948
0.19111	2.7945
0.19167	2.7942
0.19222	2.7942
0.19278	2.7938
0.19333	2.7938
0.19389	2.7935
0.19444	2.7929
0.195	2.7929
0.19556	2.7935
0.19611	2.7938
0.19667	2.7942
0.19722	2.7945
0.19778	2.7942
0.19833	2.7942
0.19889	2.7942
0.19944	2.7938
0.2	2.7942
0.20056	2.7938
0.20111	2.7938
0.20167	2.7942
0.20222	2.7942
0.20278	2.7945
0.20333	2.7942
0.20389	2.7942
0.20444	2.7892
0.205	2.7898
0.20556	2.7923
0.20611	2.7929
0.20667	2.7935
0.20722	2.7938
0.20778	2.7929
0.20833	2.7923
0.20889	2.7929
0.20944	2.7935
0.21	2.7938
0.21056	2.7938
0.21111	2.7935
0.21167	2.7929
0.21222	2.7926
0.21278	2.7929
0.21333	2.7935
0.21389	2.7942
0.21444	2.7951
0.215	2.7954
0.21556	2.7957
0.21611	2.7954
0.21667	2.7951
0.21722	2.7951
0.21778	2.7954
0.21833	2.7957
0.21889	2.7976
0.21944	2.7985
0.22	2.7985
0.22056	2.7985
0.22111	2.7979
0.22167	2.7976
0.22222	2.7963
0.22278	2.7957
0.22333	2.7957
0.22389	2.7951
0.22444	2.7951
0.225	2.7957
0.22556	2.7942
0.22611	2.7948
0.22667	2.7945
0.22722	2.7942
0.22778	2.7945
0.22833	2.7948
0.22889	2.7951
0.22944	2.7948
0.23	2.7948
0.23056	2.7954
0.23111	2.796
0.23167	2.7966
0.23222	2.7969
0.23278	2.7966
0.23333	2.7966
0.23389	2.7966
0.23444	2.7957
0.235	2.7957
0.23556	2.7951
0.23611	2.7945
0.23667	2.7942
0.23722	2.7942
0.23778	2.7942
0.23833	2.7942
0.23889	2.7938
0.23944	2.7938
0.24	2.7942
0.24056	2.7938
0.24111	2.7938
0.24167	2.7942
0.24222	2.7942
0.24278	2.7942
0.24333	2.7948
0.24389	2.7963
0.24444	2.7973
0.245	2.7979
0.24556	2.7988
0.24611	2.7991
0.24667	2.7991
0.24722	2.7988
0.24778	2.7979
0.24833	2.7976
0.24889	2.7973
0.24944	2.7966
0.25	2.7963
0.25056	2.7957
0.25111	2.7951
0.25167	2.7948
0.25222	2.7948
0.25278	2.7954
0.25333	2.7963
0.25389	2.7969
0.25444	2.7976
0.255	2.7979
0.25556	2.7985
0.25611	2.7988
0.25667	2.7985
0.25722	2.7988
0.25778	2.7979
0.25833	2.7976
0.25889	2.7973
0.25944	2.7966
0.26	2.7966
0.26056	2.7963
0.26111	2.796
0.26167	2.796
0.26222	2.796
0.26278	2.7957
0.26333	2.7957
0.26389	2.7957
0.26444	2.7957
0.265	2.7957
0.26556	2.7954
0.26611	2.7951
0.26667	2.7951
0.26722	2.7951
0.26778	2.7948
0.26833	2.7948
0.26889	2.7948
0.26944	2.7945
0.27	2.7945
0.27056	2.7945
0.27111	2.7945
0.27167	2.7945
0.27222	2.7945
0.27278	2.7945
0.27333	2.7942
0.27389	2.7942
0.27444	2.7938
0.275	2.7938
0.27556	2.7935
0.27611	2.7942
0.27667	2.7945
0.27722	2.7954
0.27778	2.7966
0.27833	2.7966
0.27889	2.7976
0.27944	2.7979
0.28	2.7976
0.28056	2.7976
0.28111	2.7979
0.28167	2.7976
0.28222	2.7979
0.28278	2.7969
0.28333	2.7969
0.28389	2.7966
0.28444	2.7966
0.285	2.7963
0.28556	2.7957
0.28611	2.7957
0.28667	2.7954
0.28722	2.7954
0.28778	2.7957
0.28833	2.7954
0.28889	2.7951
0.28944	2.7948
0.29	2.7945
0.29056	2.7945
0.29111	2.7957
0.29167	2.7966
0.29222	2.7982
0.29278	2.8
0.29333	2.8013
0.29389	2.8028
0.29444	2.8022
0.295	2.8025
0.29556	2.8013
0.29611	2.7991
0.29667	2.7988
0.29722	2.7976
0.29778	2.7973
0.29833	2.7966
0.29889	2.7963
0.29944	2.7969
0.3	2.7969
0.30056	2.7966
0.30111	2.7963
0.30167	2.7966
0.30222	2.7963
0.30278	2.7963
0.30333	2.796
0.30389	2.7963
0.30444	2.796
0.305	2.796
0.30556	2.7957
0.30611	2.7954
0.30667	2.7951
0.30722	2.7954
0.30778	2.7954
0.30833	2.7954
0.30889	2.7954
0.30944	2.7954
0.31	2.7954
0.31056	2.7957
0.31111	2.7954
0.31167	2.7951
0.31222	2.7954
0.31278	2.7954
0.31333	2.7957
0.31389	2.796
0.31444	2.7957
0.315	2.796
0.31556	2.7969
0.31611	2.7988
0.31667	2.8004
0.31722	2.8022
0.31778	2.8025
0.31833	2.8025
0.31889	2.8016
0.31944	2.8016
0.32	2.8019
0.32056	2.8019
0.32111	2.8013
0.32167	2.801
0.32222	2.8
0.32278	2.8
0.32333	2.8
0.32389	2.801
0.32444	2.8019
0.325	2.8025
0.32556	2.8028
0.32611	2.8038
0.32667	2.8038
0.32722	2.8044
0.32778	2.8047
0.32833	2.805
0.32889	2.8053
0.32944	2.8056
0.33	2.8056
0.33056	2.8053
0.33111	2.805
0.33167	2.8047
0.33222	2.8047
0.33278	2.8062
0.33333	2.8062
0.33389	2.8056
0.33444	2.8053
0.335	2.805
0.33556	2.8044
0.33611	2.8041
0.33667	2.8041
0.33722	2.8041
0.33778	2.8047
0.33833	2.8044
0.33889	2.8038
0.33944	2.8041
0.34	2.8044
0.34056	2.805
0.34111	2.8047
0.34167	2.8047
0.34222	2.8035
0.34278	2.8028
0.34333	2.8028
0.34389	2.8022
0.34444	2.8025
0.345	2.8031
0.34556	2.8038
0.34611	2.8041
0.34667	2.8044
0.34722	2.8047
0.34778	2.8047
0.34833	2.8047
0.34889	2.8041
0.34944	2.8038
0.35	2.8035
0.35056	2.8031
0.35111	2.8028
0.35167	2.8028
0.35222	2.8025
0.35278	2.8022
0.35333	2.8019
0.35389	2.8025
0.35444	2.8028
0.355	2.8025
0.35556	2.8013
0.35611	2.8007
0.35667	2.801
0.35722	2.8007
0.35778	2.8004
0.35833	2.7997
0.35889	2.7994
0.35944	2.8
0.36	2.8
0.36056	2.7997
0.36111	2.7994
0.36167	2.7994
0.36222	2.7988
0.36278	2.7982
0.36333	2.7982
0.36389	2.7979
0.36444	2.7979
0.365	2.7982
0.36556	2.7982
0.36611	2.7985
0.36667	2.7988
0.36722	2.7988
0.36778	2.7988
0.36833	2.7991
0.36889	2.7988
0.36944	2.7988
0.37	2.7988
0.37056	2.7985
0.37111	2.7985
0.37167	2.7982
0.37222	2.7979
0.37278	2.7979
0.37333	2.7988
0.37389	2.8
0.37444	2.8016
0.375	2.8022
0.37556	2.8028
0.37611	2.8041
0.37667	2.8044
0.37722	2.8047
0.37778	2.805
0.37833	2.805
0.37889	2.8044
0.37944	2.8041
0.38	2.8038
0.38056	2.8035
0.38111	2.8035
0.38167	2.8041
0.38222	2.8053
0.38278	2.8053
0.38333	2.8056
0.38389	2.8062
0.38444	2.8062
0.385	2.8066
0.38556	2.8062
0.38611	2.8056
0.38667	2.8053
0.38722	2.8044
0.38778	2.8035
0.38833	2.8031
0.38889	2.8031
0.38944	2.8028
0.39	2.8028
0.39056	2.8025
0.39111	2.8013
0.39167	2.8016
0.39222	2.8019
0.39278	2.8016
0.39333	2.8013
0.39389	2.8007
0.39444	2.8004
0.395	2.7991
0.39556	2.7988
0.39611	2.7985
0.39667	2.7985
0.39722	2.7985
0.39778	2.7982
0.39833	2.7979
0.39889	2.7979
0.39944	2.7982
0.4	2.7979
0.40056	2.7982
0.40111	2.7985
0.40167	2.7985
0.40222	2.7985
0.40278	2.7982
0.40333	2.7982
0.40389	2.7982
0.40444	2.7982
0.405	2.7988
0.40556	2.7988
0.40611	2.7991
0.40667	2.7991
0.40722	2.7988
0.40778	2.7985
0.40833	2.7988
0.40889	2.7982
0.40944	2.7979
0.41	2.7973
0.41056	2.7982
0.41111	2.7979
0.41167	2.7976
0.41222	2.7976
0.41278	2.7976
0.41333	2.7969
0.41389	2.7966
0.41444	2.7966
0.415	2.7966
0.41556	2.7966
0.41611	2.7966
0.41667	2.7966
0.41722	2.7963
0.41778	2.7966
0.41833	2.7966
0.41889	2.7973
0.41944	2.7969
0.42	2.7969
0.42056	2.7969
0.42111	2.7969
0.42167	2.7982
0.42222	2.7988
0.42278	2.7991
0.42333	2.7988
0.42389	2.7985
0.42444	2.7979
0.425	2.7976
0.42556	2.7969
0.42611	2.7969
0.42667	2.7966
0.42722	2.7976
0.42778	2.7976
0.42833	2.7973
0.42889	2.7969
0.42944	2.7966
0.43	2.7963
0.43056	2.7966
0.43111	2.7969
0.43167	2.7966
0.43222	2.7966
0.43278	2.7966
0.43333	2.7963
0.43389	2.7963
0.43444	2.7969
0.435	2.7991
0.43556	2.8007
0.43611	2.8016
0.43667	2.8028
0.43722	2.8035
0.43778	2.8038
0.43833	2.8044
0.43889	2.805
0.43944	2.8053
0.44	2.8056
0.44056	2.8038
0.44111	2.8028
0.44167	2.8016
0.44222	2.8
0.44278	2.7997
0.44333	2.7994
0.44389	2.7997
0.44444	2.8
0.445	2.8004
0.44556	2.8
0.44611	2.8004
0.44667	2.8007
0.44722	2.8007
0.44778	2.8007
0.44833	2.8004
0.44889	2.7997
0.44944	2.7991
0.45	2.7988
0.45056	2.7982
0.45111	2.7985
0.45167	2.7982
0.45222	2.7985
0.45278	2.7982
0.45333	2.7982
0.45389	2.7982
0.45444	2.7982
0.455	2.7979
0.45556	2.7979
0.45611	2.7979
0.45667	2.7979
0.45722	2.7979
0.45778	2.7979
0.45833	2.7976
0.45889	2.7973
0.45944	2.7973
0.46	2.7973
0.46056	2.7969
0.46111	2.7969
0.46167	2.7973
0.46222	2.7976
0.46278	2.7973
0.46333	2.7973
0.46389	2.7979
0.46444	2.7979
0.465	2.7979
0.46556	2.7982
0.46611	2.7988
0.46667	2.7991
0.46722	2.7988
0.46778	2.7985
0.46833	2.7985
0.46889	2.7982
0.46944	2.7979
0.47	2.7976
0.47056	2.7976
0.47111	2.7976
0.47167	2.7969
0.47222	2.7973
0.47278	2.7973
0.47333	2.7966
0.47389	2.7969
0.47444	2.7979
0.475	2.7994
0.47556	2.8004
0.47611	2.801
0.47667	2.8016
0.47722	2.8016
0.47778	2.8013
0.47833	2.8007
0.47889	2.8004
0.47944	2.7994
0.48	2.7988
0.48056	2.7985
0.48111	2.7982
0.48167	2.7979
0.48222	2.7979
0.48278	2.7979
0.48333	2.7982
0.48389	2.7985
0.48444	2.7982
0.485	2.7979
0.48556	2.7976
0.48611	2.7976
0.48667	2.7979
0.48722	2.7976
0.48778	2.7976
0.48833	2.7979
0.48889	2.7979
0.48944	2.7979
0.49	2.7979
0.49056	2.7979
0.49111	2.7976
0.49167	2.7979
0.49222	2.8
0.49278	2.801
0.49333	2.8019
0.49389	2.8038
0.49444	2.8044
0.495	2.805
0.49556	2.8047
0.49611	2.8047
0.49667	2.8047
0.49722	2.8047
0.49778	2.8047
0.49833	2.8044
0.49889	2.8041
0.49944	2.8038
0.5	2.8028
0.50056	2.8019
0.50111	2.8013
0.50167	2.8007
0.50222	2.8013
0.50278	2.8007
0.50333	2.8004
0.50389	2.8
0.50444	2.7997
0.505	2.7997
0.50556	2.7997
0.50611	2.7997
0.50667	2.7988
0.50722	2.7988
0.50778	2.7988
0.50833	2.7988
0.50889	2.7988
0.50944	2.7988
0.51	2.7988
0.51056	2.7991
0.51111	2.7988
0.51167	2.7991
0.51222	2.7994
0.51278	2.7994
0.51333	2.7994
0.51389	2.7994
0.51444	2.7994
0.515	2.7994
0.51556	2.7991
0.51611	2.7988
0.51667	2.7985
0.51722	2.7988
0.51778	2.7985
0.51833	2.7985
0.51889	2.7991
0.51944	2.7991
0.52	2.8
0.52056	2.8004
0.52111	2.8004
0.52167	2.7997
0.52222	2.8
0.52278	2.7994
0.52333	2.7988
0.52389	2.7994
0.52444	2.801
0.525	2.8013
0.52556	2.8
0.52611	2.8
0.52667	2.7985
0.52722	2.7985
0.52778	2.7985
0.52833	2.7985
0.52889	2.7994
0.52944	2.7997
0.53	2.7988
0.53056	2.7991
0.53111	2.7985
0.53167	2.7985
0.53222	2.7985
0.53278	2.7982
0.53333	2.7982
0.53389	2.7985
0.53444	2.7985
0.535	2.7982
0.53556	2.7991
0.53611	2.7991
0.53667	2.7991
0.53722	2.7985
0.53778	2.7997
0.53833	2.8
0.53889	2.8
0.53944	2.8
0.54	2.8
0.54056	2.7988
0.54111	2.7988
0.54167	2.7988
0.54222	2.7982
0.54278	2.7982
0.54333	2.7979
0.54389	2.7976
0.54444	2.7969
0.545	2.7979
0.54556	2.7985
0.54611	2.7988
0.54667	2.7997
0.54722	2.8
0.54778	2.7997
0.54833	2.7997
0.54889	2.8
0.54944	2.8007
0.55	2.8004
0.55056	2.7997
0.55111	2.801
0.55167	2.7997
0.55222	2.801
0.55278	2.8013
0.55333	2.8022
0.55389	2.8019
0.55444	2.8025
0.555	2.8028
0.55556	2.8035
0.55611	2.8035
0.55667	2.8038
0.55722	2.8038
0.55778	2.8038
0.55833	2.8031
0.55889	2.8028
0.55944	2.8025
0.56	2.8019
0.56056	2.8016
0.56111	2.801
0.56167	2.8004
0.56222	2.8004
0.56278	2.8004
0.56333	2.8
0.56389	2.8
0.56444	2.7997
0.565	2.7997
0.56556	2.7994
0.56611	2.7994
0.56667	2.7994
0.56722	2.7997
0.56778	2.7991
0.56833	2.7991
0.56889	2.7988
0.56944	2.7988
0.57	2.7991
0.57056	2.7982
0.57111	2.7982
0.57167	2.7982
0.57222	2.7982
0.57278	2.7982
0.57333	2.7991
0.57389	2.7988
0.57444	2.7988
0.575	2.7988
0.57556	2.7991
0.57611	2.7991
0.57667	2.8
0.57722	2.8007
0.57778	2.8016
0.57833	2.8025
0.57889	2.8025
0.57944	2.8016
0.58	2.8
0.58056	2.801
0.58111	2.8
0.58167	2.8
0.58222	2.8
0.58278	2.8
0.58333	2.7997
0.58389	2.7991
0.58444	2.7988
0.585	2.7991
0.58556	2.7988
0.58611	2.7988
0.58667	2.7994
0.58722	2.7988
0.58778	2.8
0.58833	2.801
0.58889	2.8016
0.58944	2.8019
0.59	2.8019
0.59056	2.8016
0.59111	2.8013
0.59167	2.8007
0.59222	2.801
0.59278	2.8007
0.59333	2.8004
0.59389	2.7994
0.59444	2.7994
0.595	2.7997
0.59556	2.7994
0.59611	2.7994
0.59667	2.7994
0.59722	2.7991
0.59778	2.7997
0.59833	2.7985
0.59889	2.7991
0.59944	2.7991
0.6	2.7997
0.60056	2.8004
0.60111	2.8
0.60167	2.8
0.60222	2.8
0.60278	2.7997
0.60333	2.8
0.60389	2.8
0.60444	2.8004
0.605	2.7997
0.60556	2.7997
0.60611	2.8004
0.60667	2.8004
0.60722	2.7997
0.60778	2.8
0.60833	2.7997
0.60889	2.8
0.60944	2.8
0.61	2.8004
0.61056	2.8004
0.61111	2.8
0.61167	2.8004
0.61222	2.8007
0.61278	2.8004
0.61333	2.8007
0.61389	2.8007
0.61444	2.8004
0.615	2.7997
0.61556	2.8004
0.61611	2.8004
0.61667	2.8004
0.61722	2.8004
0.61778	2.8004
0.61833	2.8004
0.61889	2.8004
0.61944	2.8
0.62	2.7991
0.62056	2.7991
0.62111	2.7991
0.62167	2.7985
0.62222	2.7976
0.62278	2.7973
0.62333	2.7973
0.62389	2.7973
0.62444	2.7976
0.625	2.7982
0.62556	2.7991
0.62611	2.7994
0.62667	2.7994
0.62722	2.8
0.62778	2.8007
0.62833	2.801
0.62889	2.8022
0.62944	2.8019
0.63	2.8013
0.63056	2.8007
0.63111	2.8
0.63167	2.7997
0.63222	2.7991
0.63278	2.7988
0.63333	2.7988
0.63389	2.7985
0.63444	2.7982
0.635	2.7982
0.63556	2.7985
0.63611	2.7988
0.63667	2.7994
0.63722	2.7994
0.63778	2.8
0.63833	2.8004
0.63889	2.8007
0.63944	2.8004
0.64	2.8
0.64056	2.8
0.64111	2.7997
0.64167	2.7994
0.64222	2.7994
0.64278	2.7997
0.64333	2.7997
0.64389	2.7997
0.64444	2.8004
0.645	2.8007
0.64556	2.8004
0.64611	2.8004
0.64667	2.8004
0.64722	2.7991
0.64778	2.8
0.64833	2.7994
0.64889	2.7991
0.64944	2.8
0.65	2.8007
0.65056	2.8
0.65111	2.7997
0.65167	2.7997
0.65222	2.7997
0.65278	2.8004
0.65333	2.8007
0.65389	2.8004
0.65444	2.7997
0.655	2.8
0.65556	2.8
0.65611	2.8
0.65667	2.8004
0.65722	2.8004
0.65778	2.8016
0.65833	2.8041
0.65889	2.8044
0.65944	2.8047
0.66	2.8035
0.66056	2.8025
0.66111	2.8016
0.66167	2.8004
0.66222	2.8004
0.66278	2.8004
0.66333	2.8007
0.66389	2.8007
0.66444	2.8013
0.665	2.8007
0.66556	2.8013
0.66611	2.8019
0.66667	2.8013
0.66722	2.8013
0.66778	2.801
0.66833	2.8007
0.66889	2.8004
0.66944	2.8007
0.67	2.8007
0.67056	2.8013
0.67111	2.8016
0.67167	2.8016
0.67222	2.8016
0.67278	2.8016
0.67333	2.8013
0.67389	2.801
0.67444	2.8007
0.675	2.8
0.67556	2.8004
0.67611	2.8
0.67667	2.7997
0.67722	2.7994
0.67778	2.7994
0.67833	2.7994
0.67889	2.7991
0.67944	2.7991
0.68	2.7994
0.68056	2.7994
0.68111	2.7994
0.68167	2.7997
0.68222	2.8
0.68278	2.7997
0.68333	2.7997
0.68389	2.7997
0.68444	2.8
0.685	2.8007
0.68556	2.8007
0.68611	2.8007
0.68667	2.8004
0.68722	2.8013
0.68778	2.8
0.68833	2.8004
0.68889	2.8
0.68944	2.801
0.69	2.8016
0.69056	2.8019
0.69111	2.8016
0.69167	2.8016
0.69222	2.8016
0.69278	2.8016
0.69333	2.8016
0.69389	2.8013
0.69444	2.801
0.695	2.8016
0.69556	2.8013
0.69611	2.8007
0.69667	2.801
0.69722	2.8013
0.69778	2.801
0.69833	2.8007
0.69889	2.8007
0.69944	2.801
0.7	2.8
0.70056	2.7994
0.70111	2.7997
0.70167	2.8
0.70222	2.7994
0.70278	2.7997
0.70333	2.7994
0.70389	2.7997
0.70444	2.7994
0.705	2.7994
0.70556	2.7994
0.70611	2.7997
0.70667	2.8004
0.70722	2.8007
0.70778	2.8
0.70833	2.7997
0.70889	2.7997
0.70944	2.8004
0.71	2.7997
0.71056	2.7994
0.71111	2.7985
0.71167	2.7988
0.71222	2.7988
0.71278	2.7985
0.71333	2.7991
0.71389	2.7988
0.71444	2.7988
0.715	2.7991
0.71556	2.7997
0.71611	2.7994
0.71667	2.7997
0.71722	2.7997
0.71778	2.7997
0.71833	2.7994
0.71889	2.7997
0.71944	2.8
0.72	2.7997
0.72056	2.7994
0.72111	2.8
0.72167	2.8
0.72222	2.8
0.72278	2.8004
0.72333	2.8004
0.72389	2.8004
0.72444	2.8007
0.725	2.8007
0.72556	2.8
0.72611	2.7994
0.72667	2.7994
0.72722	2.7994
0.72778	2.7991
0.72833	2.7991
0.72889	2.7994
0.72944	2.7994
0.73	2.8
0.73056	2.8004
0.73111	2.8004
0.73167	2.8004
0.73222	2.8004
0.73278	2.8004
0.73333	2.7994
0.73389	2.8
0.73444	2.7994
0.735	2.7991
0.73556	2.7988
0.73611	2.7988
0.73667	2.7988
0.73722	2.7979
0.73778	2.7985
0.73833	2.7988
0.73889	2.7991
0.73944	2.7988
0.74	2.7988
0.74056	2.7991
0.74111	2.7994
0.74167	2.7994
0.74222	2.7994
0.74278	2.7997
0.74333	2.7994
0.74389	2.7997
0.74444	2.7997
0.745	2.8
0.74556	2.7994
0.74611	2.7991
0.74667	2.7991
0.74722	2.7988
0.74778	2.7991
0.74833	2.8
0.74889	2.8004
0.74944	2.801
0.75	2.8016
0.75056	2.8016
0.75111	2.8013
0.75167	2.8013
0.75222	2.8013
0.75278	2.801
0.75333	2.8
0.75389	2.8004
0.75444	2.7997
0.755	2.7997
0.75556	2.7997
0.75611	2.7997
0.75667	2.7994
0.75722	2.7997
0.75778	2.7997
0.75833	2.8013
0.75889	2.8013
0.75944	2.8004
0.76	2.8
0.76056	2.8
0.76111	2.7991
0.76167	2.7988
0.76222	2.7988
0.76278	2.7991
0.76333	2.7991
0.76389	2.7991
0.76444	2.7991
0.765	2.7994
0.76556	2.7994
0.76611	2.7997
0.76667	2.8004
0.76722	2.8013
0.76778	2.8028
0.76833	2.8035
0.76889	2.8035
0.76944	2.8031
0.77	2.8025
0.77056	2.8016
0.77111	2.801
0.77167	2.7997
0.77222	2.7997
0.77278	2.7994
0.77333	2.7997
0.77389	2.7997
0.77444	2.7994
0.775	2.7994
0.77556	2.7994
0.77611	2.7994
0.77667	2.7997
0.77722	2.8
0.77778	2.8004
0.77833	2.8007
0.77889	2.8004
0.77944	2.8
0.78	2.801
0.78056	2.801
0.78111	2.8016
0.78167	2.8022
0.78222	2.8016
0.78278	2.8013
0.78333	2.8016
0.78389	2.8022
0.78444	2.8028
0.785	2.8025
0.78556	2.8028
0.78611	2.8013
0.78667	2.8022
0.78722	2.8007
0.78778	2.8007
0.78833	2.8004
0.78889	2.8007
0.78944	2.8007
0.79	2.8
0.79056	2.8
0.79111	2.8
0.79167	2.8
0.79222	2.8
0.79278	2.8
0.79333	2.8004
0.79389	2.8
0.79444	2.7997
0.795	2.8
0.79556	2.7997
0.79611	2.8004
0.79667	2.801
0.79722	2.8016
0.79778	2.8035
0.79833	2.8044
0.79889	2.8053
0.79944	2.805
0.8	2.8053
0.80056	2.8047
0.80111	2.8038
0.80167	2.8016
0.80222	2.8007
0.80278	2.7994
0.80333	2.7991
0.80389	2.7991
0.80444	2.7991
0.805	2.7991
0.80556	2.7988
0.80611	2.7991
0.80667	2.7991
0.80722	2.7991
0.80778	2.7988
0.80833	2.7988
0.80889	2.7991
0.80944	2.7997
0.81	2.7997
0.81056	2.8
0.81111	2.8
0.81167	2.7997
0.81222	2.8
0.81278	2.801
0.81333	2.8013
0.81389	2.8019
0.81444	2.8028
0.815	2.8041
0.81556	2.8041
0.81611	2.8025
0.81667	2.801
0.81722	2.8007
0.81778	2.8007
0.81833	2.8016
0.81889	2.8028
0.81944	2.8028
0.82	2.8013
0.82056	2.8007
0.82111	2.8
0.82167	2.8
0.82222	2.8004
0.82278	2.8004
0.82333	2.7997
0.82389	2.7997
0.82444	2.7994
0.825	2.7997
0.82556	2.8007
0.82611	2.8019
0.82667	2.8025
0.82722	2.8028
0.82778	2.8031
0.82833	2.8028
0.82889	2.8025
0.82944	2.8022
0.83	2.8013
0.83056	2.8013
0.83111	2.8013
0.83167	2.8019
0.83222	2.8025
0.83278	2.8028
0.83333	2.8028
0.83389	2.8025
0.83444	2.8025
0.835	2.8019
0.83556	2.8007
0.83611	2.8
0.83667	2.7997
0.83722	2.7997
0.83778	2.8004
0.83833	2.8019
0.83889	2.8028
0.83944	2.8031
0.84	2.8038
0.84056	2.8038
0.84111	2.8031
0.84167	2.8016
0.84222	2.8013
0.84278	2.8004
0.84333	2.8007
0.84389	2.8007
0.84444	2.8016
0.845	2.801
0.84556	2.8016
0.84611	2.8019
0.84667	2.8035
0.84722	2.8031
0.84778	2.8028
0.84833	2.8025
0.84889	2.8019
0.84944	2.8013
0.85	2.801
0.85056	2.801
0.85111	2.8007
0.85167	2.8016
0.85222	2.8022
0.85278	2.8038
0.85333	2.8044
0.85389	2.8044
0.85444	2.8044
0.855	2.8047
0.85556	2.8041
0.85611	2.8031
0.85667	2.8022
0.85722	2.8022
0.85778	2.8013
0.85833	2.8019
0.85889	2.8019
0.85944	2.8007
0.86	2.7997
0.86056	2.7994
0.86111	2.7991
0.86167	2.7991
0.86222	2.7991
0.86278	2.7991
0.86333	2.7994
0.86389	2.7991
0.86444	2.7994
0.865	2.8
0.86556	2.8004
0.86611	2.801
0.86667	2.8022
0.86722	2.8035
0.86778	2.8044
0.86833	2.8047
0.86889	2.8047
0.86944	2.8047
0.87	2.8044
0.87056	2.8044
0.87111	2.8053
0.87167	2.8056
0.87222	2.8044
0.87278	2.8025
0.87333	2.8022
0.87389	2.8025
0.87444	2.8028
0.875	2.8028
0.87556	2.8031
0.87611	2.8038
0.87667	2.805
0.87722	2.8056
0.87778	2.8066
0.87833	2.8072
0.87889	2.8072
0.87944	2.8075
0.88	2.8062
0.88056	2.8053
0.88111	2.8044
0.88167	2.8028
0.88222	2.8022
0.88278	2.8016
0.88333	2.8016
0.88389	2.8019
0.88444	2.8028
0.885	2.8016
0.88556	2.801
0.88611	2.8007
0.88667	2.8007
0.88722	2.801
0.88778	2.8016
0.88833	2.8038
0.88889	2.8044
0.88944	2.8053
0.89	2.8053
0.89056	2.8056
0.89111	2.8047
0.89167	2.8035
0.89222	2.8031
0.89278	2.8025
0.89333	2.8022
0.89389	2.8016
0.89444	2.801
0.895	2.8016
0.89556	2.8019
0.89611	2.8022
0.89667	2.8013
0.89722	2.8013
0.89778	2.8019
0.89833	2.8019
0.89889	2.8022
0.89944	2.8019
0.9	2.8016
0.90056	2.8016
0.90111	2.801
0.90167	2.8007
0.90222	2.8
0.90278	2.7994
0.90333	2.8007
0.90389	2.8007
0.90444	2.8013
0.905	2.801
0.90556	2.8007
0.90611	2.8004
0.90667	2.8013
0.90722	2.8013
0.90778	2.8013
0.90833	2.8004
0.90889	2.8004
0.90944	2.8004
0.91	2.7997
0.91056	2.7997
0.91111	2.7994
0.91167	2.7994
0.91222	2.7991
0.91278	2.7994
0.91333	2.7997
0.91389	2.8
0.91444	2.8
0.915	2.7994
0.91556	2.7994
0.91611	2.7991
0.91667	2.7988
0.91722	2.7991
0.91778	2.8
0.91833	2.8
0.91889	2.7994
0.91944	2.7991
0.92	2.7997
0.92056	2.8
0.92111	2.8
0.92167	2.8004
0.92222	2.801
0.92278	2.8013
0.92333	2.8019
0.92389	2.8022
0.92444	2.8025
0.925	2.8019
0.92556	2.8019
0.92611	2.8016
0.92667	2.8016
0.92722	2.8013
0.92778	2.8019
0.92833	2.8016
0.92889	2.8035
0.92944	2.8016
0.93	2.8019
0.93056	2.8016
0.93111	2.801
0.93167	2.8013
0.93222	2.801
0.93278	2.8007
0.93333	2.8004
0.93389	2.8007
0.93444	2.8004
0.935	2.8
0.93556	2.8
0.93611	2.8004
0.93667	2.8007
0.93722	2.8013
0.93778	2.801
0.93833	2.8
0.93889	2.7997
0.93944	2.7988
0.94	2.7985
0.94056	2.7985
0.94111	2.8004
0.94167	2.8016
0.94222	2.8013
0.94278	2.801
0.94333	2.8007
0.94389	2.8
0.94444	2.7994
0.945	2.7991
0.94556	2.7991
0.94611	2.7994
0.94667	2.7994
0.94722	2.7994
0.94778	2.7994
0.94833	2.7997
0.94889	2.8004
0.94944	2.8004
0.95	2.8004
0.95056	2.8004
0.95111	2.8007
0.95167	2.8004
0.95222	2.8004
0.95278	2.8007
0.95333	2.801
0.95389	2.8013
0.95444	2.8007
0.955	2.8004
0.95556	2.7997
0.95611	2.8
0.95667	2.7994
0.95722	2.7994
0.95778	2.7994
0.95833	2.7994
0.95889	2.7994
0.95944	2.7991
0.96	2.7994
0.96056	2.7997
0.96111	2.801
0.96167	2.8013
0.96222	2.8016
0.96278	2.8022
0.96333	2.8019
0.96389	2.801
0.96444	2.8013
0.965	2.801
0.96556	2.801
0.96611	2.801
0.96667	2.801
0.96722	2.8016
0.96778	2.8028
0.96833	2.8025
0.96889	2.8013
0.96944	2.8013
0.97	2.8016
0.97056	2.8016
0.97111	2.8022
0.97167	2.8016
0.97222	2.8022
0.97278	2.8028
0.97333	2.8028
0.97389	2.8031
0.97444	2.8028
0.975	2.8028
0.97556	2.8019
0.97611	2.8007
0.97667	2.8004
0.97722	2.8
0.97778	2.7994
0.97833	2.7994
0.97889	2.7988
0.97944	2.7988
0.98	2.7988
0.98056	2.7988
0.98111	2.7991
0.98167	2.7991
0.98222	2.7994
0.98278	2.8004
0.98333	2.8004
0.98389	2.801
0.98444	2.8004
0.985	2.8
0.98556	2.7997
0.98611	2.7991
0.98667	2.7988
0.98722	2.7991
0.98778	2.7997
0.98833	2.7997
0.98889	2.8013
0.98944	2.801
0.99	2.8004
0.99056	2.8004
0.99111	2.8007
0.99167	2.8007
0.99222	2.8004
0.99278	2.8004
0.99333	2.8007
0.99389	2.8004
0.99444	2.8004
0.995	2.8004
0.99556	2.8004
0.99611	2.8004
0.99667	2.8
0.99722	2.8007
0.99778	2.8016
0.99833	2.8019
0.99889	2.8019
0.99944	2.8047
1	2.8047
1.00056	2.8041
1.00111	2.8044
1.00167	2.8038
1.00222	2.8035
1.00278	2.8025
1.00333	2.8025
1.00389	2.8019
1.00444	2.801
1.005	2.8004
1.00556	2.7997
1.00611	2.7991
1.00667	2.7991
1.00722	2.7991
1.00778	2.7997
1.00833	2.8004
1.00889	2.801
1.00944	2.801
1.01	2.8004
1.01056	2.8007
1.01111	2.8016
1.01167	2.8022
1.01222	2.8022
1.01278	2.8016
1.01333	2.8016
1.01389	2.8025
1.01444	2.8019
1.015	2.8019
1.01556	2.8016
1.01611	2.8016
1.01667	2.8019
1.01722	2.8013
1.01778	2.8007
1.01833	2.8004
1.01889	2.8
1.01944	2.7997
1.02	2.7997
1.02056	2.8
1.02111	2.8004
1.02167	2.8007
1.02222	2.8007
1.02278	2.8007
1.02333	2.801
1.02389	2.801
1.02444	2.8013
1.025	2.8019
1.02556	2.8028
1.02611	2.8031
1.02667	2.8028
1.02722	2.8025
1.02778	2.8022
1.02833	2.8019
1.02889	2.8019
1.02944	2.8031
1.03	2.8038
1.03056	2.8035
1.03111	2.8022
1.03167	2.8019
1.03222	2.8016
1.03278	2.8007
1.03333	2.8
1.03389	2.8004
1.03444	2.7997
1.035	2.7997
1.03556	2.7997
1.03611	2.7997
1.03667	2.7994
1.03722	2.7991
1.03778	2.7991
1.03833	2.7991
1.03889	2.7991
1.03944	2.7991
1.04	2.7991
1.04056	2.7994
1.04111	2.8007
1.04167	2.801
1.04222	2.8007
1.04278	2.8019
1.04333	2.8025
1.04389	2.801
1.04444	2.8007
1.045	2.8007
1.04556	2.801
1.04611	2.8025
1.04667	2.8028
1.04722	2.8028
1.04778	2.8022
1.04833	2.8022
1.04889	2.8022
1.04944	2.8019
1.05	2.8016
1.05056	2.8
1.05111	2.7994
1.05167	2.7997
1.05222	2.8016
1.05278	2.8031
1.05333	2.8025
1.05389	2.8019
1.05444	2.8019
1.055	2.8019
1.05556	2.8016
1.05611	2.8016
1.05667	2.8013
1.05722	2.801
1.05778	2.8007
1.05833	2.8004
1.05889	2.8
1.05944	2.8007
1.06	2.8013
1.06056	2.8016
1.06111	2.8013
1.06167	2.8004
1.06222	2.7994
1.06278	2.7988
1.06333	2.7991
1.06389	2.7991
1.06444	2.7988
1.065	2.7988
1.06556	2.7991
1.06611	2.7988
1.06667	2.7985
1.06722	2.7988
1.06778	2.7991
1.06833	2.7994
1.06889	2.7991
1.06944	2.7991
1.07	2.7991
1.07056	2.7988
1.07111	2.7988
1.07167	2.7988
1.07222	2.7991
1.07278	2.7994
1.07333	2.7994
1.07389	2.7994
1.07444	2.8
1.075	2.8004
1.07556	2.8004
1.07611	2.8004
1.07667	2.7997
1.07722	2.7994
1.07778	2.7985
1.07833	2.7985
1.07889	2.7979
1.07944	2.7982
1.08	2.7985
1.08056	2.7991
1.08111	2.7994
1.08167	2.7991
1.08222	2.7997
1.08278	2.7991
1.08333	2.7988
1.08389	2.7988
1.08444	2.7997
1.085	2.8007
1.08556	2.8016
1.08611	2.8
1.08667	2.8004
1.08722	2.7997
1.08778	2.7988
1.08833	2.7988
1.08889	2.7994
1.08944	2.7985
1.09	2.7988
1.09056	2.7997
1.09111	2.8016
1.09167	2.8016
1.09222	2.8019
1.09278	2.8007
1.09333	2.8007
1.09389	2.7988
1.09444	2.7988
1.095	2.7985
1.09556	2.7982
1.09611	2.7991
1.09667	2.7997
1.09722	2.8016
1.09778	2.8022
1.09833	2.8028
1.09889	2.8035
1.09944	2.8038
1.1	2.8041
1.10056	2.8044
1.10111	2.8038
1.10167	2.8038
1.10222	2.8031
1.10278	2.8025
1.10333	2.8025
1.10389	2.8022
1.10444	2.8016
1.105	2.8016
1.10556	2.8016
1.10611	2.8007
1.10667	2.8013
1.10722	2.8
1.10778	2.7994
1.10833	2.7991
1.10889	2.7994
1.10944	2.7982
1.11	2.7985
[truncated: 178,002 more rows]

## Sheet: Fig.3b
Sample			LiFe5O8
2-Theta	I(f)		2-Theta	I(f)
10	193.333		15.027	13.5
10.02	176.667		18.431	0.5
10.04	240		23.863	15.7
10.06	196.667		26.18	6
10.08	190		30.32	37.8
10.1	210		34.001	2.8
10.12	206.667		35.715	100
10.14	203.333		37.361	3.2
10.16	190		38.947	3.6
10.18	216.667		40.48	3.2
10.2	206.667		43.411	14.8
10.22	253.333		46.192	1.5
10.24	236.667		47.534	0.1
10.26	226.667		50.137	3
10.28	253.333		51.402	0.7
10.3	210		53.867	11.1
10.32	223.333		56.257	1.5
10.34	200		57.428	25.3
10.36	230		59.723	2.3
10.38	230		60.851	0.7
10.4	256.667		63.071	33.9
10.42	203.333		65.249	0.6
10.44	190		66.322	0.1
10.46	203.333		67.388	0.1
10.48	233.333		68.445	0.4
10.5	176.667		69.494	0.6
10.52	246.667		71.573	3.6
10.54	193.333		73.626	0.4
10.56	180		74.644	6.7
10.58	156.667		75.658	2.1
10.6	223.333		76.667	0.9
10.62	233.333		77.672	0.3
10.64	186.667		79.67	1.3
10.66	190		81.656	0.4
10.68	223.333		82.645	0.1
10.7	196.667		84.616	0.6
10.72	253.333		85.599	0.4
10.74	186.667		87.562	3.4
10.76	160		89.522	0.1
10.78	166.667
10.8	223.333
10.82	170
10.84	230
10.86	193.333
10.88	270
10.9	220
10.92	220
10.94	193.333
10.96	243.333
10.98	193.333
11	246.667
11.02	200
11.04	216.667
11.06	190
11.08	216.667
11.1	200
11.12	236.667
11.14	193.333
11.16	210
11.18	176.667
11.2	200
11.22	173.333
11.24	190
11.26	263.333
11.28	186.667
11.3	250
11.32	230
11.34	213.333
11.36	220
11.38	193.333
11.4	186.667
11.42	213.333
11.44	230
11.46	240
11.48	190
11.5	230
11.52	236.667
11.54	190
11.56	223.333
11.58	213.333
11.6	203.333
11.62	160
11.64	230
11.66	226.667
11.68	213.333
11.7	226.667
11.72	190
11.74	186.667
11.76	213.333
11.78	223.333
11.8	186.667
11.82	236.667
11.84	203.333
11.86	253.333
11.88	200
11.9	223.333
11.92	276.667
11.94	246.667
11.96	226.667
11.98	183.333
12	253.333
12.02	226.667
12.04	213.333
12.06	236.667
12.08	160
12.1	186.667
12.12	250
12.14	230
12.16	233.333
12.18	153.333
12.2	276.667
12.22	180
12.24	193.333
12.26	243.333
12.28	213.333
12.3	206.667
12.32	226.667
12.34	236.667
12.36	200
12.38	193.333
12.4	233.333
12.42	230
12.44	223.333
12.46	226.667
12.48	210
12.5	223.333
12.52	280
12.54	223.333
12.56	253.333
12.58	223.333
12.6	213.333
12.62	240
12.64	256.667
12.66	233.333
12.68	200
12.7	310
12.72	283.333
12.74	226.667
12.76	213.333
12.78	173.333
12.8	260
12.82	203.333
12.84	200
12.86	230
12.88	240
12.9	246.667
12.92	230
12.94	256.667
12.96	223.333
12.98	273.333
13	283.333
13.02	240
13.04	196.667
13.06	250
13.08	293.333
13.1	276.667
13.12	250
13.14	226.667
13.16	243.333
13.18	230
13.2	236.667
13.22	283.333
13.24	240
13.26	260
13.28	250
13.3	220
13.32	283.333
13.34	283.333
13.36	306.667
13.38	233.333
13.4	223.333
13.42	296.667
13.44	266.667
13.46	280
13.48	240
13.5	250
13.52	256.667
13.54	293.333
13.56	263.333
13.58	266.667
13.6	230
13.62	300
13.64	253.333
13.66	320
13.68	263.333
13.7	323.333
13.72	273.333
13.74	230
13.76	283.333
13.78	253.333
13.8	276.667
13.82	206.667
13.84	293.333
13.86	240
13.88	266.667
13.9	270
13.92	203.333
13.94	246.667
13.96	250
13.98	260
14	226.667
14.02	313.333
14.04	263.333
14.06	283.333
14.08	316.667
14.1	326.667
14.12	286.667
14.14	266.667
14.16	293.333
14.18	256.667
14.2	273.333
14.22	246.667
14.24	273.333
14.26	280
14.28	260
14.3	243.333
14.32	320
14.34	323.333
14.36	230
14.38	313.333
14.4	256.667
14.42	270
14.44	313.333
14.46	293.333
14.48	296.667
14.5	273.333
14.52	293.333
14.54	303.333
14.56	256.667
14.58	270
14.6	276.667
14.62	306.667
14.64	306.667
14.66	273.333
14.68	323.333
14.7	296.667
14.72	316.667
14.74	330
14.76	323.333
14.78	306.667
14.8	286.667
14.82	310
14.84	270
14.86	306.667
14.88	296.667
14.9	290
14.92	283.333
14.94	296.667
14.96	276.667
14.98	353.333
15	280
15.02	323.333
15.04	290
15.06	270
15.08	350
15.1	316.667
15.12	316.667
15.14	290
15.16	280
15.18	316.667
15.2	326.667
15.22	370
15.24	330
15.26	316.667
15.28	313.333
15.3	300
15.32	370
15.34	286.667
15.36	373.333
15.38	210
15.4	300
15.42	286.667
15.44	320
15.46	326.667
15.48	310
15.5	343.333
15.52	313.333
15.54	370
15.56	336.667
15.58	290
15.6	363.333
15.62	326.667
15.64	256.667
15.66	396.667
15.68	263.333
15.7	336.667
15.72	353.333
15.74	333.333
15.76	263.333
15.78	313.333
15.8	290
15.82	286.667
15.84	320
15.86	373.333
15.88	306.667
15.9	280
15.92	326.667
15.94	330
15.96	323.333
15.98	323.333
16	373.333
16.02	383.333
16.04	306.667
16.06	343.333
16.08	300
16.1	256.667
16.12	323.333
16.14	293.333
16.16	363.333
16.18	313.333
16.2	306.667
16.22	400
16.24	316.667
16.26	336.667
16.28	353.333
16.3	273.333
16.32	286.667
16.34	290
16.36	326.667
16.38	336.667
16.4	283.333
16.42	270
16.44	363.333
16.46	310
16.48	320
16.5	316.667
16.52	353.333
16.54	360
16.56	363.333
16.58	340
16.6	353.333
16.62	410
16.64	300
16.66	373.333
16.68	386.667
16.7	330
16.72	380
16.74	353.333
16.76	350
16.78	300
16.8	316.667
16.82	300
16.84	366.667
16.86	326.667
16.88	333.333
16.9	343.333
16.92	396.667
16.94	336.667
16.96	303.333
16.98	333.333
17	326.667
17.02	353.333
17.04	346.667
17.06	306.667
17.08	386.667
17.1	410
17.12	340
17.14	370
17.16	343.333
17.18	320
17.2	316.667
17.22	346.667
17.24	356.667
17.26	296.667
17.28	410
17.3	450
17.32	410
17.34	373.333
17.36	333.333
17.38	303.333
17.4	356.667
17.42	293.333
17.44	330
17.46	330
17.48	360
17.5	353.333
17.52	326.667
17.54	340
17.56	383.333
17.58	360
17.6	313.333
17.62	343.333
17.64	380
17.66	340
17.68	290
17.7	393.333
17.72	426.667
17.74	283.333
17.76	356.667
17.78	380
17.8	320
17.82	276.667
17.84	300
17.86	353.333
17.88	363.333
17.9	373.333
17.92	356.667
17.94	326.667
17.96	330
17.98	326.667
18	383.333
18.02	393.333
18.04	400
18.06	353.333
18.08	303.333
18.1	390
18.12	370
18.14	350
18.16	343.333
18.18	390
18.2	376.667
18.22	330
18.24	350
18.26	370
18.28	360
18.3	373.333
18.32	356.667
18.34	360
18.36	453.333
18.38	410
18.4	360
18.42	420
18.44	363.333
18.46	426.667
18.48	366.667
18.5	386.667
18.52	346.667
18.54	413.333
18.56	360
18.58	366.667
18.6	426.667
18.62	363.333
18.64	346.667
18.66	343.333
18.68	360
18.7	380
18.72	330
18.74	380
18.76	323.333
18.78	416.667
18.8	400
18.82	376.667
18.84	356.667
18.86	356.667
18.88	286.667
18.9	286.667
18.92	370
18.94	326.667
18.96	346.667
18.98	393.333
19	396.667
19.02	310
19.04	373.333
19.06	373.333
19.08	426.667
19.1	353.333
19.12	333.333
19.14	353.333
19.16	340
19.18	343.333
19.2	393.333
19.22	366.667
19.24	313.333
19.26	346.667
19.28	440
19.3	306.667
19.32	390
19.34	350
19.36	383.333
19.38	390
19.4	376.667
19.42	290
19.44	313.333
19.46	346.667
19.48	386.667
19.5	350
19.52	323.333
19.54	323.333
19.56	340
19.58	390
19.6	336.667
19.62	336.667
19.64	370
19.66	393.333
19.68	373.333
19.7	363.333
19.72	370
19.74	390
19.76	413.333
19.78	346.667
19.8	326.667
19.82	360
19.84	360
19.86	316.667
19.88	363.333
19.9	323.333
19.92	320
19.94	363.333
19.96	396.667
19.98	350
20	283.333
20.02	346.667
20.04	370
20.06	333.333
20.08	323.333
20.1	340
20.12	360
20.14	330
20.16	353.333
20.18	323.333
20.2	320
20.22	310
20.24	353.333
20.26	383.333
20.28	370
20.3	353.333
20.32	313.333
20.34	363.333
20.36	356.667
20.38	363.333
20.4	360
20.42	320
20.44	363.333
20.46	363.333
20.48	370
20.5	340
20.52	393.333
20.54	300
20.56	400
20.58	380
20.6	283.333
20.62	333.333
20.64	306.667
20.66	346.667
20.68	326.667
20.7	333.333
20.72	370
20.74	396.667
20.76	313.333
20.78	396.667
20.8	380
20.82	313.333
20.84	290
20.86	380
20.88	360
20.9	320
20.92	343.333
20.94	390
20.96	410
20.98	350
21	393.333
21.02	316.667
21.04	416.667
21.06	370
21.08	343.333
21.1	333.333
21.12	333.333
21.14	316.667
21.16	393.333
21.18	390
21.2	363.333
21.22	316.667
21.24	340
21.26	280
21.28	396.667
21.3	333.333
21.32	403.333
21.34	320
21.36	310
21.38	350
21.4	373.333
21.42	360
21.44	330
21.46	346.667
21.48	360
21.5	403.333
21.52	366.667
21.54	316.667
21.56	326.667
21.58	350
21.6	376.667
21.62	433.333
21.64	286.667
21.66	323.333
21.68	330
21.7	340
21.72	280
21.74	326.667
21.76	323.333
21.78	316.667
21.8	290
21.82	336.667
21.84	330
21.86	340
21.88	343.333
21.9	330
21.92	300
21.94	376.667
21.96	326.667
21.98	293.333
22	320
22.02	280
22.04	326.667
22.06	293.333
22.08	300
22.1	343.333
22.12	313.333
22.14	403.333
22.16	360
22.18	353.333
22.2	336.667
22.22	343.333
22.24	323.333
22.26	340
22.28	310
22.3	343.333
22.32	313.333
22.34	353.333
22.36	330
22.38	333.333
22.4	316.667
22.42	416.667
22.44	320
22.46	363.333
22.48	346.667
22.5	316.667
22.52	360
22.54	346.667
22.56	276.667
22.58	326.667
22.6	323.333
22.62	296.667
22.64	363.333
22.66	276.667
22.68	276.667
22.7	320
22.72	343.333
22.74	400
22.76	346.667
22.78	310
22.8	336.667
22.82	320
22.84	366.667
22.86	396.667
22.88	346.667
22.9	343.333
22.92	290
22.94	323.333
22.96	336.667
22.98	310
23	320
23.02	316.667
23.04	350
23.06	306.667
23.08	343.333
23.1	316.667
23.12	293.333
23.14	316.667
23.16	276.667
23.18	290
23.2	293.333
23.22	296.667
23.24	286.667
23.26	313.333
23.28	363.333
23.3	350
23.32	336.667
23.34	333.333
23.36	263.333
23.38	340
23.4	353.333
23.42	283.333
23.44	376.667
23.46	326.667
23.48	323.333
23.5	396.667
23.52	363.333
23.54	303.333
23.56	273.333
23.58	353.333
23.6	310
23.62	336.667
23.64	340
23.66	356.667
23.68	333.333
23.7	373.333
23.72	303.333
23.74	326.667
23.76	330
23.78	293.333
23.8	303.333
23.82	300
23.84	296.667
23.86	280
23.88	273.333
23.9	340
23.92	356.667
23.94	333.333
23.96	313.333
23.98	340
24	343.333
24.02	280
24.04	330
24.06	280
24.08	286.667
24.1	323.333
24.12	350
24.14	336.667
24.16	343.333
24.18	286.667
24.2	300
24.22	333.333
24.24	313.333
24.26	290
24.28	313.333
24.3	336.667
24.32	336.667
24.34	326.667
24.36	280
24.38	320
24.4	350
24.42	270
24.44	343.333
24.46	323.333
24.48	283.333
24.5	310
24.52	373.333
24.54	260
24.56	326.667
24.58	310
24.6	303.333
24.62	250
24.64	360
24.66	316.667
24.68	263.333
24.7	300
24.72	306.667
24.74	323.333
24.76	333.333
24.78	280
24.8	293.333
24.82	273.333
24.84	353.333
24.86	316.667
24.88	260
24.9	336.667
24.92	250
24.94	360
24.96	293.333
24.98	366.667
25	333.333
25.02	296.667
25.04	286.667
25.06	360
25.08	280
25.1	280
25.12	286.667
25.14	286.667
25.16	330
25.18	343.333
25.2	306.667
25.22	340
25.24	320
25.26	310
25.28	293.333
25.3	253.333
25.32	363.333
25.34	303.333
25.36	320
25.38	270
25.4	340
25.42	256.667
25.44	273.333
25.46	313.333
25.48	283.333
25.5	296.667
25.52	320
25.54	336.667
25.56	276.667
25.58	270
25.6	283.333
25.62	216.667
25.64	280
25.66	316.667
25.68	350
25.7	280
25.72	263.333
25.74	310
25.76	356.667
25.78	316.667
25.8	306.667
25.82	260
25.84	280
25.86	310
25.88	256.667
25.9	246.667
25.92	303.333
25.94	336.667
25.96	333.333
25.98	280
26	353.333
26.02	343.333
26.04	280
26.06	320
26.08	273.333
26.1	316.667
26.12	340
26.14	330
26.16	283.333
26.18	240
26.2	303.333
26.22	293.333
26.24	266.667
26.26	263.333
26.28	280
26.3	313.333
26.32	326.667
26.34	296.667
26.36	263.333
26.38	306.667
26.4	330
26.42	343.333
26.44	290
26.46	260
26.48	286.667
26.5	240
26.52	356.667
26.54	260
26.56	310
26.58	303.333
26.6	240
26.62	280
26.64	280
26.66	333.333
26.68	256.667
26.7	386.667
26.72	290
26.74	303.333
26.76	276.667
26.78	273.333
26.8	260
26.82	276.667
26.84	290
26.86	260
26.88	306.667
26.9	293.333
26.92	253.333
26.94	290
26.96	266.667
26.98	256.667
27	266.667
27.02	250
27.04	293.333
27.06	273.333
27.08	313.333
27.1	303.333
27.12	313.333
27.14	233.333
27.16	316.667
27.18	263.333
27.2	260
27.22	310
27.24	256.667
27.26	320
27.28	280
27.3	246.667
27.32	290
27.34	240
27.36	273.333
27.38	253.333
27.4	280
27.42	300
27.44	290
27.46	336.667
27.48	336.667
27.5	326.667
27.52	253.333
27.54	273.333
27.56	240
27.58	286.667
27.6	313.333
27.62	290
27.64	270
27.66	293.333
27.68	246.667
27.7	276.667
27.72	303.333
27.74	293.333
27.76	283.333
27.78	280
27.8	243.333
27.82	290
27.84	240
27.86	220
27.88	286.667
27.9	270
27.92	186.667
27.94	323.333
27.96	300
27.98	250
28	256.667
28.02	266.667
28.04	303.333
28.06	243.333
28.08	293.333
28.1	280
28.12	270
28.14	263.333
28.16	243.333
28.18	260
28.2	260
28.22	290
28.24	336.667
28.26	233.333
28.28	253.333
28.3	336.667
28.32	253.333
28.34	183.333
28.36	233.333
28.38	280
28.4	226.667
28.42	303.333
28.44	243.333
28.46	250
28.48	230
28.5	280
28.52	246.667
28.54	206.667
28.56	226.667
28.58	250
28.6	276.667
28.62	246.667
28.64	266.667
28.66	243.333
28.68	316.667
28.7	313.333
28.72	260
28.74	260
28.76	253.333
28.78	226.667
28.8	276.667
28.82	296.667
28.84	253.333
28.86	300
28.88	256.667
28.9	256.667
28.92	276.667
28.94	280
28.96	233.333
28.98	270
29	256.667
29.02	283.333
29.04	266.667
29.06	270
29.08	230
29.1	226.667
29.12	233.333
29.14	246.667
29.16	283.333
29.18	243.333
29.2	236.667
29.22	236.667
29.24	250
29.26	263.333
29.28	206.667
29.3	206.667
29.32	250
29.34	256.667
29.36	210
29.38	230
29.4	253.333
29.42	246.667
29.44	196.667
29.46	210
29.48	233.333
29.5	286.667
29.52	276.667
29.54	276.667
29.56	250
29.58	226.667
29.6	256.667
29.62	233.333
29.64	270
29.66	240
29.68	286.667
29.7	226.667
29.72	240
29.74	246.667
29.76	216.667
29.78	183.333
29.8	233.333
29.82	273.333
29.84	246.667
29.86	233.333
29.88	220
29.9	266.667
29.92	230
29.94	240
29.96	273.333
29.98	256.667
30	270
30.02	293.333
30.04	286.667
30.06	290
30.08	340
30.1	340
30.12	346.667
30.14	316.667
30.16	386.667
30.18	440
30.2	483.333
30.22	430
30.24	403.333
30.26	340
30.28	453.333
30.3	373.333
30.32	300
30.34	246.667
30.36	316.667
30.38	243.333
30.4	273.333
30.42	223.333
30.44	213.333
30.46	256.667
30.48	240
30.5	206.667
30.52	276.667
30.54	280
30.56	236.667
30.58	276.667
30.6	250
30.62	263.333
30.64	246.667
30.66	213.333
30.68	220
30.7	220
30.72	216.667
30.74	240
30.76	243.333
30.78	203.333
30.8	223.333
30.82	216.667
30.84	253.333
30.86	243.333
30.88	220
30.9	200
30.92	183.333
30.94	253.333
30.96	226.667
30.98	216.667
31	226.667
31.02	226.667
31.04	193.333
31.06	210
31.08	190
31.1	253.333
31.12	203.333
31.14	236.667
31.16	213.333
31.18	196.667
31.2	240
31.22	256.667
31.24	190
31.26	210
31.28	216.667
31.3	193.333
31.32	253.333
31.34	203.333
31.36	210
31.38	213.333
31.4	220
31.42	186.667
31.44	220
31.46	266.667
31.48	250
31.5	240
31.52	180
31.54	140
31.56	226.667
31.58	180
31.6	206.667
31.62	223.333
31.64	246.667
31.66	206.667
31.68	190
31.7	170
31.72	260
31.74	210
31.76	186.667
31.78	186.667
31.8	250
31.82	190
31.84	186.667
31.86	196.667
31.88	236.667
31.9	190
31.92	220
31.94	206.667
31.96	170
31.98	180
32	263.333
32.02	233.333
32.04	206.667
32.06	210
32.08	216.667
32.1	256.667
32.12	226.667
32.14	220
32.16	136.667
32.18	190
32.2	206.667
32.22	223.333
32.24	233.333
32.26	220
32.28	243.333
32.3	220
32.32	213.333
32.34	206.667
32.36	186.667
32.38	266.667
32.4	223.333
32.42	213.333
32.44	203.333
32.46	216.667
32.48	233.333
32.5	233.333
32.52	143.333
32.54	216.667
32.56	206.667
32.58	216.667
32.6	176.667
32.62	160
32.64	223.333
32.66	200
32.68	233.333
32.7	190
32.72	203.333
32.74	206.667
32.76	226.667
32.78	196.667
32.8	226.667
32.82	183.333
32.84	233.333
32.86	160
32.88	193.333
32.9	183.333
32.92	236.667
32.94	183.333
32.96	176.667
32.98	253.333
33	246.667
33.02	223.333
33.04	213.333
33.06	196.667
33.08	240
33.1	203.333
33.12	180
33.14	196.667
33.16	173.333
33.18	206.667
33.2	216.667
33.22	200
33.24	206.667
33.26	150
33.28	210
33.3	206.667
33.32	206.667
33.34	193.333
33.36	210
33.38	173.333
33.4	210
33.42	203.333
33.44	186.667
33.46	183.333
33.48	160
33.5	190
33.52	190
33.54	193.333
33.56	153.333
33.58	143.333
33.6	206.667
33.62	203.333
33.64	200
33.66	230
33.68	173.333
33.7	203.333
33.72	230
33.74	200
33.76	193.333
33.78	160
33.8	170
33.82	226.667
33.84	230
33.86	126.667
33.88	203.333
33.9	216.667
33.92	216.667
33.94	216.667
33.96	210
33.98	186.667
34	233.333
34.02	183.333
34.04	166.667
34.06	196.667
34.08	190
34.1	143.333
34.12	183.333
34.14	180
34.16	196.667
34.18	160
34.2	156.667
34.22	160
34.24	173.333
34.26	146.667
34.28	256.667
34.3	196.667
34.32	200
34.34	156.667
34.36	166.667
34.38	196.667
34.4	183.333
34.42	183.333
34.44	196.667
34.46	183.333
34.48	196.667
34.5	153.333
34.52	163.333
34.54	163.333
34.56	196.667
34.58	176.667
34.6	183.333
34.62	210
34.64	160
34.66	156.667
34.68	176.667
34.7	196.667
34.72	220
34.74	163.333
34.76	233.333
34.78	206.667
34.8	153.333
34.82	166.667
34.84	136.667
34.86	140
34.88	220
34.9	200
34.92	176.667
34.94	200
34.96	153.333
34.98	193.333
35	186.667
35.02	186.667
35.04	136.667
35.06	163.333
35.08	136.667
35.1	186.667
35.12	216.667
35.14	206.667
35.16	170
35.18	240
35.2	180
35.22	170
35.24	186.667
35.26	200
35.28	256.667
35.3	206.667
35.32	216.667
35.34	223.333
35.36	226.667
35.38	276.667
35.4	243.333
35.42	286.667
35.44	313.333
35.46	266.667
35.48	423.333
35.5	466.667
35.52	500
35.54	560
35.56	680
35.58	716.667
35.6	736.667
35.62	760
35.64	700
35.66	636.667
35.68	593.333
35.7	446.667
35.72	426.667
35.74	376.667
35.76	373.333
35.78	256.667
35.8	230
35.82	203.333
35.84	170
35.86	160
35.88	180
35.9	233.333
35.92	140
35.94	183.333
35.96	200
35.98	173.333
36	176.667
36.02	146.667
36.04	173.333
36.06	153.333
36.08	180
36.1	136.667
36.12	170
36.14	140
36.16	153.333
36.18	196.667
36.2	156.667
36.22	200
36.24	153.333
36.26	233.333
36.28	136.667
36.3	146.667
36.32	146.667
36.34	140
36.36	186.667
36.38	126.667
36.4	216.667
36.42	176.667
36.44	226.667
36.46	153.333
36.48	170
36.5	146.667
36.52	156.667
36.54	140
36.56	200
36.58	170
36.6	190
36.62	183.333
36.64	193.333
36.66	223.333
36.68	156.667
36.7	183.333
36.72	150
36.74	146.667
36.76	163.333
36.78	143.333
36.8	166.667
36.82	176.667
36.84	150
36.86	176.667
36.88	180
36.9	203.333
36.92	156.667
36.94	170
36.96	230
36.98	180
37	146.667
37.02	183.333
37.04	190
37.06	183.333
37.08	213.333
37.1	193.333
37.12	226.667
37.14	246.667
37.16	286.667
37.18	356.667
37.2	383.333
37.22	303.333
37.24	490
37.26	570
37.28	656.667
37.3	706.667
37.32	830
37.34	930
37.36	876.667
37.38	986.667
37.4	906.667
37.42	566.667
37.44	616.667
37.46	533.333
37.48	483.333
37.5	356.667
37.52	323.333
37.54	200
37.56	213.333
37.58	166.667
37.6	213.333
37.62	146.667
37.64	176.667
37.66	206.667
37.68	166.667
37.7	186.667
37.72	173.333
37.74	166.667
37.76	183.333
37.78	193.333
37.8	166.667
37.82	140
37.84	140
37.86	180
37.88	176.667
37.9	190
37.92	186.667
37.94	130
37.96	193.333
37.98	170
38	236.667
38.02	173.333
38.04	146.667
38.06	160
38.08	166.667
38.1	180
38.12	140
38.14	176.667
38.16	183.333
38.18	223.333
38.2	126.667
38.22	156.667
38.24	166.667
38.26	150
38.28	133.333
38.3	146.667
38.32	140
38.34	183.333
38.36	180
38.38	160
38.4	186.667
38.42	203.333
38.44	180
38.46	130
38.48	153.333
38.5	210
38.52	146.667
38.54	196.667
38.56	163.333
38.58	200
38.6	193.333
38.62	176.667
38.64	160
38.66	166.667
38.68	153.333
38.7	126.667
38.72	153.333
38.74	150
38.76	160
38.78	146.667
38.8	136.667
38.82	133.333
38.84	206.667
38.86	140
38.88	166.667
38.9	166.667
38.92	193.333
38.94	173.333
38.96	113.333
38.98	166.667
39	146.667
39.02	200
39.04	156.667
39.06	163.333
39.08	176.667
39.1	180
39.12	153.333
39.14	126.667
39.16	113.333
39.18	143.333
39.2	176.667
39.22	140
39.24	170
39.26	136.667
39.28	176.667
39.3	146.667
39.32	170
39.34	123.333
39.36	160
39.38	133.333
39.4	160
39.42	160
39.44	113.333
39.46	176.667
39.48	236.667
39.5	170
39.52	130
39.54	146.667
39.56	123.333
39.58	163.333
39.6	143.333
39.62	156.667
39.64	150
39.66	220
39.68	156.667
39.7	186.667
39.72	163.333
39.74	143.333
39.76	136.667
39.78	166.667
39.8	153.333
39.82	173.333
39.84	156.667
39.86	153.333
39.88	133.333
39.9	150
39.92	170
39.94	163.333
39.96	163.333
39.98	153.333
40	186.667
40.02	130
40.04	126.667
40.06	130
40.08	123.333
40.1	166.667
40.12	166.667
40.14	96.6667
40.16	136.667
40.18	196.667
40.2	183.333
40.22	126.667
40.24	173.333
40.26	140
40.28	153.333
40.3	156.667
40.32	180
40.34	206.667
40.36	140
40.38	166.667
40.4	193.333
40.42	156.667
40.44	140
40.46	130
40.48	193.333
40.5	123.333
40.52	156.667
40.54	133.333
40.56	143.333
40.58	146.667
40.6	160
40.62	186.667
40.64	173.333
40.66	176.667
40.68	173.333
40.7	140
40.72	136.667
40.74	166.667
40.76	150
40.78	133.333
40.8	136.667
40.82	146.667
40.84	150
40.86	170
40.88	176.667
40.9	170
40.92	103.333
40.94	120
40.96	176.667
40.98	76.6667
41	166.667
41.02	103.333
41.04	156.667
41.06	120
41.08	120
41.1	103.333
41.12	153.333
41.14	140
41.16	186.667
41.18	133.333
41.2	190
41.22	110
41.24	136.667
41.26	133.333
41.28	166.667
41.3	143.333
41.32	123.333
41.34	143.333
41.36	123.333
41.38	153.333
41.4	163.333
41.42	150
41.44	123.333
41.46	113.333
41.48	170
41.5	120
41.52	156.667
41.54	153.333
41.56	156.667
41.58	143.333
41.6	93.3333
41.62	103.333
41.64	146.667
41.66	110
41.68	210
41.7	100
41.72	180
41.74	173.333
41.76	153.333
41.78	160
41.8	146.667
41.82	133.333
41.84	186.667
41.86	180
41.88	160
41.9	146.667
41.92	180
41.94	140
41.96	140
41.98	176.667
42	146.667
42.02	126.667
42.04	110
42.06	110
42.08	146.667
42.1	166.667
42.12	173.333
42.14	186.667
42.16	136.667
42.18	156.667
42.2	130
42.22	113.333
42.24	123.333
42.26	133.333
42.28	163.333
42.3	113.333
42.32	140
42.34	116.667
42.36	150
42.38	113.333
42.4	160
42.42	136.667
42.44	166.667
42.46	173.333
42.48	146.667
42.5	156.667
42.52	123.333
42.54	123.333
42.56	123.333
42.58	170
42.6	146.667
42.62	130
42.64	130
42.66	146.667
42.68	153.333
42.7	140
42.72	153.333
42.74	166.667
42.76	196.667
42.78	186.667
42.8	126.667
42.82	156.667
42.84	133.333
42.86	140
42.88	113.333
42.9	180
42.92	183.333
42.94	136.667
42.96	170
42.98	136.667
43	140
43.02	203.333
43.04	163.333
43.06	203.333
43.08	236.667
43.1	196.667
43.12	296.667
43.14	313.333
43.16	373.333
43.18	390
43.2	520
43.22	536.667
43.24	876.667
43.26	863.333
43.28	1223.33
43.3	1390
43.32	1550
43.34	1883.33
43.36	2046.67
43.38	2510
43.4	3003.33
43.42	3300
43.44	3206.67
43.46	2333.33
43.48	2193.33
43.5	1703.33
43.52	1736.67
43.54	1743.33
43.56	1470
43.58	910
43.6	620
43.62	346.667
43.64	313.333
43.66	223.333
43.68	153.333
43.7	180
43.72	160
43.74	216.667
43.76	156.667
43.78	153.333
43.8	143.333
43.82	116.667
43.84	156.667
43.86	106.667
43.88	166.667
43.9	153.333
43.92	146.667
43.94	136.667
43.96	150
43.98	163.333
44	113.333
44.02	146.667
44.04	120
44.06	130
44.08	143.333
44.1	120
44.12	136.667
44.14	123.333
44.16	140
44.18	120
44.2	143.333
44.22	193.333
44.24	143.333
44.26	140
44.28	120
44.3	126.667
44.32	103.333
44.34	116.667
44.36	140
44.38	143.333
44.4	113.333
44.42	103.333
44.44	143.333
44.46	146.667
44.48	103.333
44.5	123.333
44.52	113.333
44.54	113.333
44.56	123.333
44.58	123.333
44.6	123.333
44.62	130
44.64	110
44.66	140
44.68	130
44.7	86.6667
44.72	146.667
44.74	103.333
44.76	126.667
44.78	130
44.8	116.667
44.82	116.667
44.84	96.6667
44.86	150
44.88	143.333
44.9	133.333
44.92	120
44.94	110
44.96	113.333
44.98	96.6667
45	93.3333
45.02	136.667
45.04	103.333
45.06	146.667
45.08	113.333
45.1	120
45.12	100
45.14	146.667
45.16	130
45.18	130
45.2	113.333
45.22	130
45.24	106.667
45.26	86.6667
45.28	73.3333
45.3	93.3333
45.32	96.6667
45.34	110
45.36	96.6667
45.38	106.667
45.4	110
45.42	93.3333
45.44	123.333
45.46	83.3333
45.48	80
45.5	110
45.52	90
45.54	103.333
45.56	103.333
45.58	83.3333
45.6	116.667
45.62	100
45.64	93.3333
45.66	116.667
45.68	96.6667
45.7	110
45.72	90
45.74	106.667
45.76	120
45.78	103.333
45.8	90
45.82	96.6667
45.84	136.667
45.86	106.667
45.88	106.667
45.9	86.6667
45.92	96.6667
45.94	123.333
45.96	96.6667
45.98	110
46	93.3333
46.02	110
46.04	110
46.06	133.333
46.08	80
46.1	90
46.12	123.333
46.14	136.667
46.16	96.6667
46.18	93.3333
46.2	90
46.22	86.6667
46.24	86.6667
46.26	103.333
46.28	93.3333
46.3	83.3333
46.32	96.6667
46.34	90
46.36	96.6667
46.38	100
46.4	70
46.42	123.333
46.44	116.667
46.46	116.667
46.48	86.6667
46.5	86.6667
46.52	120
46.54	120
46.56	90
46.58	106.667
46.6	100
46.62	93.3333
46.64	96.6667
46.66	96.6667
46.68	113.333
46.7	80
46.72	83.3333
46.74	96.6667
46.76	93.3333
46.78	70
46.8	123.333
46.82	83.3333
46.84	110
46.86	96.6667
46.88	96.6667
46.9	90
46.92	73.3333
46.94	86.6667
46.96	110
46.98	113.333
47	80
47.02	106.667
47.04	93.3333
47.06	136.667
47.08	80
47.1	70
47.12	106.667
47.14	86.6667
47.16	86.6667
47.18	93.3333
47.2	83.3333
47.22	90
47.24	113.333
47.26	73.3333
47.28	96.6667
47.3	76.6667
47.32	80
47.34	103.333
47.36	96.6667
47.38	116.667
47.4	63.3333
47.42	90
47.44	100
47.46	106.667
47.48	103.333
47.5	70
47.52	110
47.54	73.3333
47.56	116.667
47.58	96.6667
47.6	93.3333
47.62	100
47.64	66.6667
47.66	80
47.68	110
47.7	110
47.72	110
47.74	76.6667
47.76	80
47.78	113.333
47.8	113.333
47.82	90
47.84	93.3333
47.86	83.3333
47.88	96.6667
47.9	56.6667
47.92	46.6667
47.94	96.6667
47.96	90
47.98	120
48	150
48.02	83.3333
48.04	93.3333
48.06	93.3333
48.08	93.3333
48.1	93.3333
48.12	120
48.14	86.6667
48.16	50
48.18	73.3333
48.2	93.3333
48.22	86.6667
48.24	70
48.26	116.667
48.28	86.6667
48.3	96.6667
48.32	110
48.34	83.3333
48.36	80
48.38	60
48.4	93.3333
48.42	80
48.44	80
48.46	90
48.48	76.6667
48.5	73.3333
48.52	43.3333
48.54	86.6667
48.56	70
48.58	96.6667
48.6	100
48.62	93.3333
48.64	83.3333
48.66	76.6667
48.68	116.667
48.7	66.6667
48.72	56.6667
48.74	66.6667
48.76	96.6667
48.78	113.333
48.8	136.667
48.82	100
48.84	86.6667
48.86	90
48.88	116.667
48.9	53.3333
48.92	76.6667
48.94	83.3333
48.96	80
48.98	63.3333
49	73.3333
49.02	100
49.04	86.6667
49.06	73.3333
49.08	83.3333
49.1	46.6667
49.12	86.6667
49.14	63.3333
49.16	93.3333
49.18	66.6667
49.2	93.3333
49.22	86.6667
49.24	86.6667
49.26	70
49.28	80
49.3	76.6667
49.32	66.6667
49.34	66.6667
49.36	63.3333
49.38	76.6667
49.4	70
49.42	103.333
49.44	70
49.46	86.6667
49.48	103.333
49.5	73.3333
49.52	60
49.54	76.6667
49.56	66.6667
49.58	60
49.6	63.3333
49.62	90
49.64	106.667
49.66	106.667
49.68	60
49.7	103.333
49.72	106.667
49.74	113.333
49.76	73.3333
49.78	80
49.8	90
49.82	50
49.84	53.3333
49.86	66.6667
49.88	83.3333
49.9	93.3333
49.92	63.3333
49.94	73.3333
[truncated: 1,503 more rows]

## Sheet: Fig.3e
Pt			IBE-0day			IBE-20day
Potential (V)	Current density (mA/cm2)		Potential (V)	Current density (mA/cm2)		Potential (V)	Current density (mA/cm2)
2.162	-0.000869328		2.362	-0.000660165		2.312	0.000271014
2.163	-0.000881513		2.363	-0.000610714		2.313	0.000303865
2.164	-0.000872689		2.364	-0.000585165		2.314	0.000319082
2.165	-0.000852101		2.365	-0.000570055		2.315	0.000332126
2.166	-0.000802521		2.366	-0.000553571		2.316	0.000345652
2.167	-0.000878992		2.367	-0.00053544		2.317	0.000356763
2.168	-0.000888655		2.368	-0.000517308		2.318	0.0003657
2.169	-0.000844118		2.369	-0.000498077		2.319	0.000374879
2.17	-0.000823529		2.37	-0.000473077		2.32	0.000383816
2.171	-0.000840756		2.371	-0.000458791		2.321	0.000389614
2.172	-0.000888655		2.372	-0.000443407		2.322	0.000401691
2.173	-0.000863025		2.373	-0.000431593		2.323	0.000409179
2.174	-0.000820588		2.374	-0.000417033		2.324	0.000417391
2.175	-0.000845378		2.375	-0.000398352		2.325	0.000423188
2.176	-0.000832773		2.376	-0.000375		2.326	0.000428986
2.177	-0.00082563		2.377	-0.000351648		2.327	0.000438889
2.178	-0.000839496		2.378	-0.000331319		2.328	0.000442995
2.179	-0.00085042		2.379	-0.000309066		2.329	0.00044686
2.18	-0.000821429		2.38	-0.000287637		2.33	0.000457005
2.181	-0.000836134		2.381	-0.000272308		2.331	0.000465217
2.182	-0.000893697		2.382	-0.000252143		2.332	0.000474879
2.183	-0.000908824		2.383	-0.000233599		2.333	0.000481643
2.184	-0.000904622		2.384	-0.000220522		2.334	0.000480193
2.185	-0.000885294		2.385	-0.000200907		2.335	0.000486715
2.186	-0.000903782		2.386	-0.000181346		2.336	0.000492029
2.187	-0.000908824		2.387	-0.000167198		2.337	0.000492754
2.188	-0.000909244		2.388	-0.000154808		2.338	0.000500242
2.189	-0.000909244		2.389	-0.000141648		2.339	0.000506522
2.19	-0.000905882		2.39	-0.000124918		2.34	0.000518599
2.191	-0.000905882		2.391	-0.000110027		2.341	0.000523188
2.192	-0.000889916		2.392	-9.01923e-05		2.342	0.000533333
2.193	-0.000857563		2.393	-7.20055e-05		2.343	0.000542512
2.194	-0.000842437		2.394	-5.76648e-05		2.344	0.000550725
2.195	-0.000837815		2.395	-4.14286e-05		2.345	0.000561836
2.196	-0.000846218		2.396	-2.60467e-05		2.346	0.000568599
2.197	-0.000857563		2.397	-1.11456e-05		2.347	0.000572947
2.198	-0.000847899		2.398	4.57967e-06		2.348	0.000578502
2.199	-0.000791597		2.399	2.01731e-05		2.349	0.000585749
2.2	-0.000701261		2.4	4.05495e-05		2.35	0.000596377
2.201	-0.000622269		2.401	6.21154e-05		2.351	0.000601449
2.202	-0.000794538		2.402	8.00824e-05		2.352	0.000604589
2.203	-0.00082395		2.403	9.50824e-05		2.353	0.000618116
2.204	-0.000805042		2.404	0.000111621		2.354	0.000627778
2.205	-0.000805882		2.405	0.000120742		2.355	0.000634783
2.206	-0.000786134		2.406	0.000145192		2.356	0.000643237
2.207	-0.000769748		2.407	0.000165824		2.357	0.000650725
2.208	-0.000793277		2.408	0.000190522		2.358	0.000662802
2.209	-0.000786975		2.409	0.000212912		2.359	0.000673188
2.21	-0.000766387		2.41	0.000225467		2.36	0.000681159
2.211	-0.000748739		2.411	0.000244451		2.361	0.000692995
2.212	-0.000729832		2.412	0.000266429		2.362	0.000701932
2.213	-0.000704622		2.413	0.000288462		2.363	0.000707971
2.214	-0.000726471		2.414	0.000312637		2.364	0.000713043
2.215	-0.000644958		2.415	0.000330769		2.365	0.000718116
2.216	-0.000712605		2.416	0.000353846		2.366	0.00072657
2.217	-0.000776471		2.417	0.000373626		2.367	0.000733092
2.218	-0.000756303		2.418	0.000397253		2.368	0.000738647
2.219	-0.00074916		2.419	0.000419505		2.369	0.000752174
2.22	-0.000767227		2.42	0.000445604		2.37	0.00076401
2.221	-0.000672689		2.421	0.000463736		2.371	0.000777778
2.222	-0.0007		2.422	0.000486813		2.372	0.000788889
2.223	-0.000729412		2.423	0.00050989		2.373	0.000797343
2.224	-0.000715546		2.424	0.000533242		2.374	0.000808213
2.225	-0.000728992		2.425	0.000552473		2.375	0.000817874
2.226	-0.000737395		2.426	0.000574176		2.376	0.000825362
2.227	-0.00072479		2.427	0.000603297		2.377	0.000835024
2.228	-0.000717227		2.428	0.000627747		2.378	0.000848792
2.229	-0.000722269		2.429	0.000647802		2.379	0.000864734
2.23	-0.000694118		2.43	0.000677198		2.38	0.000874396
2.231	-0.000694538		2.431	0.000702473		2.381	0.000885024
2.232	-0.000713445		2.432	0.000732692		2.382	0.000897826
2.233	-0.000705882		2.433	0.000759066		2.383	0.000910628
2.234	-0.000677731		2.434	0.000784341		2.384	0.000925121
2.235	-0.000684034		2.435	0.000806044		2.385	0.000936232
2.236	-0.000702101		2.436	0.000830769		2.386	0.000944444
2.237	-0.000690336		2.437	0.000860989		2.387	0.000951932
2.238	-0.00067563		2.438	0.000889286		2.388	0.000961594
2.239	-0.00067563		2.439	0.000918681		2.389	0.000977778
2.24	-0.000655462		2.44	0.000944231		2.39	0.000993237
2.241	-0.000637395		2.441	0.000967308		2.391	0.001
2.242	-0.00062563		2.442	0.001		2.392	0.00101
2.243	-0.000626891		2.443	0.00103		2.393	0.00102
2.244	-0.000620168		2.444	0.00106		2.394	0.00104
2.245	-0.000628151		2.445	0.0011		2.395	0.00105
2.246	-0.000613025		2.446	0.00113		2.396	0.00105
2.247	-0.000626891		2.447	0.00116		2.397	0.00106
2.248	-0.000621429		2.448	0.0012		2.398	0.00107
2.249	-0.000621429		2.449	0.00123		2.399	0.00109
2.25	-0.000617647		2.45	0.00127		2.4	0.0011
2.251	-0.000620168		2.451	0.0013		2.401	0.00111
2.252	-0.000623529		2.452	0.00133		2.402	0.00112
2.253	-0.000610504		2.453	0.00137		2.403	0.00114
2.254	-0.000572689		2.454	0.0014		2.404	0.00115
2.255	-0.00057563		2.455	0.00144		2.405	0.00116
2.256	-0.000591597		2.456	0.00148		2.406	0.00118
2.257	-0.00059916		2.457	0.00152		2.407	0.00119
2.258	-0.000597899		2.458	0.00157		2.408	0.0012
2.259	-0.000581513		2.459	0.0016		2.409	0.00121
2.26	-0.000563866		2.46	0.00165		2.41	0.00122
2.261	-0.00055084		2.461	0.00171		2.411	0.00124
2.262	-0.000544958		2.462	0.00175		2.412	0.00125
2.263	-0.000542017		2.463	0.0018		2.413	0.00127
2.264	-0.000543697		2.464	0.00186		2.414	0.00128
2.265	-0.000532773		2.465	0.0019		2.415	0.00129
2.266	-0.000541597		2.466	0.00195		2.416	0.00131
2.267	-0.000544118		2.467	0.002		2.417	0.00132
2.268	-0.000542437		2.468	0.00205		2.418	0.00134
2.269	-0.000539076		2.469	0.00209		2.419	0.00135
2.27	-0.000528992		2.47	0.00214		2.42	0.00138
2.271	-0.000517647		2.471	0.00219		2.421	0.0014
2.272	-0.000510504		2.472	0.00225		2.422	0.00141
2.273	-0.000503782		2.473	0.00231		2.423	0.00143
2.274	-0.000494118		2.474	0.00237		2.424	0.00145
2.275	-0.000486975		2.475	0.00242		2.425	0.00146
2.276	-0.00047437		2.476	0.00249		2.426	0.00148
2.277	-0.000463025		2.477	0.00255		2.427	0.0015
2.278	-0.000448739		2.478	0.00262		2.428	0.00152
2.279	-0.000439916		2.479	0.00268		2.429	0.00153
2.28	-0.000427311		2.48	0.00275		2.43	0.00156
2.281	-0.000414874		2.481	0.00282		2.431	0.00158
2.282	-0.000397689		2.482	0.00288		2.432	0.0016
2.283	-0.000383613		2.483	0.00293		2.433	0.00162
2.284	-0.000368109		2.484	0.00299		2.434	0.00164
2.285	-0.000356008		2.485	0.00306		2.435	0.00166
2.286	-0.000339874		2.486	0.00313		2.436	0.00168
2.287	-0.000322185		2.487	0.00319		2.437	0.0017
2.288	-0.000302521		2.488	0.00325		2.438	0.00172
2.289	-0.000283361		2.489	0.00333		2.439	0.00175
2.29	-0.000263908		2.49	0.00341		2.44	0.00177
2.291	-0.000246092		2.491	0.00348		2.441	0.00179
2.292	-0.000225		2.492	0.00356		2.442	0.00181
2.293	-0.000203866		2.493	0.00363		2.443	0.00184
2.294	-0.000182983		2.494	0.0037		2.444	0.00186
2.295	-0.000160798		2.495	0.00378		2.445	0.00189
2.296	-0.000131849		2.496	0.00386		2.446	0.00191
2.297	-0.000105882		2.497	0.00394		2.447	0.00193
2.298	-7.36555e-05		2.498	0.00404		2.448	0.00196
2.299	-4.73109e-05		2.499	0.00413		2.449	0.00199
2.3	-1.31471e-05		2.5	0.00424		2.45	0.00201
2.301	1.91597e-05		2.501	0.00433		2.451	0.00204
2.302	5.55042e-05		2.502	0.00442		2.452	0.00208
2.303	9.26891e-05		2.503	0.0045		2.453	0.00211
2.304	0.000134244		2.504	0.00458		2.454	0.00214
2.305	0.000182353		2.505	0.00467		2.455	0.00216
2.306	0.00023063		2.506	0.00476		2.456	0.00219
2.307	0.000275		2.507	0.00485		2.457	0.00222
2.308	0.000333235		2.508	0.00496		2.458	0.00225
2.309	0.000384622		2.509	0.00507		2.459	0.00228
2.31	0.000440336		2.51	0.0052		2.46	0.00231
2.311	0.00049958		2.511	0.00531		2.461	0.00235
2.312	0.000561345		2.512	0.00543		2.462	0.00238
2.313	0.000620588		2.513	0.00555		2.463	0.00241
2.314	0.000693277		2.514	0.00568		2.464	0.00245
2.315	0.000762185		2.515	0.00579		2.465	0.00249
2.316	0.000838235		2.516	0.00589		2.466	0.00253
2.317	0.000910504		2.517	0.006		2.467	0.00257
2.318	0.000988655		2.518	0.00612		2.468	0.00261
2.319	0.00107		2.519	0.00624		2.469	0.00264
2.32	0.00115		2.52	0.00637		2.47	0.00269
2.321	0.00123		2.521	0.00651		2.471	0.00272
2.322	0.00132		2.522	0.00666		2.472	0.00275
2.323	0.0014		2.523	0.00682		2.473	0.00279
2.324	0.00148		2.524	0.00699		2.474	0.00285
2.325	0.00155		2.525	0.00716		2.475	0.0029
2.326	0.00163		2.526	0.00735		2.476	0.00294
2.327	0.00172		2.527	0.00755		2.477	0.00298
2.328	0.00179		2.528	0.00775		2.478	0.00303
2.329	0.00187		2.529	0.00793		2.479	0.00307
2.33	0.00195		2.53	0.00808		2.48	0.00312
2.331	0.00202		2.531	0.00821		2.481	0.00316
2.332	0.0021		2.532	0.00836		2.482	0.0032
2.333	0.00216		2.533	0.00851		2.483	0.00325
2.334	0.00222		2.534	0.00867		2.484	0.0033
2.335	0.00227		2.535	0.00885		2.485	0.00335
2.336	0.00232		2.536	0.00903		2.486	0.0034
2.337	0.00235		2.537	0.0092		2.487	0.00345
2.338	0.00239		2.538	0.00939		2.488	0.00351
2.339	0.00241		2.539	0.00959		2.489	0.00357
2.34	0.00242		2.54	0.00982		2.49	0.00363
2.341	0.00243		2.541	0.01004		2.491	0.00369
2.342	0.00243		2.542	0.01025		2.492	0.00376
2.343	0.00242		2.543	0.01047		2.493	0.00382
2.344	0.00241		2.544	0.01067		2.494	0.00388
2.345	0.00239		2.545	0.01086		2.495	0.00395
2.346	0.00237		2.546	0.01104		2.496	0.00401
2.347	0.00234		2.547	0.01124		2.497	0.00407
2.348	0.00231		2.548	0.01146		2.498	0.00414
2.349	0.00227		2.549	0.01166		2.499	0.00421
2.35	0.00222		2.55	0.0119		2.5	0.0043
2.351	0.00216		2.551	0.01214		2.501	0.00438
2.352	0.00209		2.552	0.01237		2.502	0.00447
2.353	0.00202		2.553	0.0126		2.503	0.00455
2.354	0.00196		2.554	0.0128		2.504	0.00463
2.355	0.00188		2.555	0.01301		2.505	0.00471
2.356	0.00181		2.556	0.01324		2.506	0.0048
2.357	0.00175		2.557	0.01346		2.507	0.00489
2.358	0.00169		2.558	0.01368		2.508	0.00499
2.359	0.00162		2.559	0.01391		2.509	0.00508
2.36	0.00156		2.56	0.01413		2.51	0.00517
2.361	0.00151		2.561	0.01436		2.511	0.00526
2.362	0.00147		2.562	0.01458		2.512	0.00533
2.363	0.00142		2.563	0.01485		2.513	0.00541
2.364	0.00139		2.564	0.01514		2.514	0.00549
2.365	0.00136		2.565	0.01543		2.515	0.00556
2.366	0.00134		2.566	0.01571		2.516	0.00563
2.367	0.00131		2.567	0.01598		2.517	0.00569
2.368	0.0013		2.568	0.01622		2.518	0.00577
2.369	0.00129		2.569	0.01647		2.519	0.00585
2.37	0.00128		2.57	0.01674		2.52	0.00594
2.371	0.00128		2.571	0.01699		2.521	0.00605
2.372	0.00128		2.572	0.01726		2.522	0.00619
2.373	0.00127		2.573	0.01754		2.523	0.00631
2.374	0.00127		2.574	0.0178		2.524	0.00647
2.375	0.00127		2.575	0.01808		2.525	0.00664
2.376	0.00127		2.576	0.01836		2.526	0.0068
2.377	0.00127		2.577	0.01866		2.527	0.00694
2.378	0.00128		2.578	0.01898		2.528	0.00707
2.379	0.00129		2.579	0.01931		2.529	0.00718
2.38	0.0013		2.58	0.01963		2.53	0.00732
2.381	0.0013		2.581	0.01996		2.531	0.00746
2.382	0.00131		2.582	0.02029		2.532	0.00759
2.383	0.00132		2.583	0.02063		2.533	0.00769
2.384	0.00132		2.584	0.02099		2.534	0.00782
2.385	0.00133		2.585	0.02139		2.535	0.00793
2.386	0.00134		2.586	0.0218		2.536	0.00805
2.387	0.00135		2.587	0.02223		2.537	0.00817
2.388	0.00136		2.588	0.02272		2.538	0.0083
2.389	0.00136		2.589	0.02322		2.539	0.00842
2.39	0.00136		2.59	0.0237		2.54	0.00857
2.391	0.00137		2.591	0.02419		2.541	0.0087
2.392	0.00138		2.592	0.02467		2.542	0.00886
2.393	0.00138		2.593	0.02509		2.543	0.00904
2.394	0.00139		2.594	0.02548		2.544	0.00924
2.395	0.00139		2.595	0.02579		2.545	0.00943
2.396	0.0014		2.596	0.02611		2.546	0.00962
2.397	0.00141		2.597	0.02643		2.547	0.0098
2.398	0.00142		2.598	0.02673		2.548	0.01
2.399	0.00142		2.599	0.02695		2.549	0.01017
2.4	0.00143		2.6	0.02769		2.55	0.01036
2.401	0.00144		2.601	0.02824		2.551	0.01056
2.402	0.00145		2.602	0.02827		2.552	0.01076
2.403	0.00146		2.603	0.02846		2.553	0.01094
2.404	0.00147		2.604	0.02874		2.554	0.01112
2.405	0.00147		2.605	0.02909		2.555	0.01129
2.406	0.00148		2.606	0.02951		2.556	0.01148
2.407	0.00148		2.607	0.0303		2.557	0.01166
2.408	0.0015		2.608	0.03038		2.558	0.01182
2.409	0.00151		2.609	0.03082		2.559	0.012
2.41	0.00152		2.61	0.03135		2.56	0.01219
2.411	0.00153		2.611	0.0319		2.561	0.01237
2.412	0.00155		2.612	0.03242		2.562	0.01256
2.413	0.00156		2.613	0.03297		2.563	0.01276
2.414	0.00157		2.614	0.0336		2.564	0.01299
2.415	0.00157		2.615	0.0342		2.565	0.01321
2.416	0.00158		2.616	0.03486		2.566	0.01346
2.417	0.00159		2.617	0.0356		2.567	0.01372
2.418	0.0016		2.618	0.03643		2.568	0.014
2.419	0.00161		2.619	0.03728		2.569	0.0143
2.42	0.00162		2.62	0.03824		2.57	0.01461
2.421	0.00162		2.621	0.03937		2.571	0.0149
2.422	0.00163		2.622	0.04052		2.572	0.0152
2.423	0.00164		2.623	0.04173		2.573	0.0155
2.424	0.00165		2.624	0.04302		2.574	0.01579
2.425	0.00166		2.625	0.0442		2.575	0.01607
2.426	0.00167		2.626	0.04558		2.576	0.01635
2.427	0.00167		2.627	0.04717		2.577	0.01662
2.428	0.00169		2.628	0.04879		2.578	0.01689
2.429	0.0017		2.629	0.05041		2.579	0.01714
2.43	0.0017		2.63	0.05206		2.58	0.01743
2.431	0.00172		2.631	0.05354		2.581	0.01772
2.432	0.00173		2.632	0.05511		2.582	0.01805
2.433	0.00173		2.633	0.05679		2.583	0.01835
2.434	0.00175		2.634	0.05835		2.584	0.01864
2.435	0.00175		2.635	0.05967		2.585	0.01894
2.436	0.00177		2.636	0.06104		2.586	0.01926
2.437	0.00178		2.637	0.06261		2.587	0.01957
2.438	0.0018		2.638	0.06418		2.588	0.01993
2.439	0.00181		2.639	0.06571		2.589	0.02029
2.44	0.00183		2.64	0.06766		2.59	0.02064
2.441	0.00186		2.641	0.06918		2.591	0.02098
2.442	0.00188		2.642	0.07069		2.592	0.02132
2.443	0.0019		2.643	0.0722		2.593	0.02166
2.444	0.00193		2.644	0.07387		2.594	0.022
2.445	0.00194		2.645	0.07563		2.595	0.0223
2.446	0.00195		2.646	0.07734		2.596	0.02259
2.447	0.00197		2.647	0.07904		2.597	0.02285
2.448	0.00198		2.648	0.08055		2.598	0.02316
2.449	0.00199		2.649	0.08223		2.599	0.02354
2.45	0.002		2.65	0.08398		2.6	0.02398
2.451	0.00202		2.651	0.08577		2.601	0.02442
2.452	0.00203		2.652	0.08777		2.602	0.02488
2.453	0.00205		2.653	0.08956		2.603	0.02531
2.454	0.00206		2.654	0.09151		2.604	0.0258
2.455	0.00207		2.655	0.09343		2.605	0.02626
2.456	0.00208		2.656	0.09475		2.606	0.02676
2.457	0.0021		2.657	0.0964		2.607	0.0272
2.458	0.00212		2.658	0.09764		2.608	0.02763
2.459	0.00213		2.659	0.09898		2.609	0.02807
2.46	0.00216		2.66	0.10036		2.61	0.0285
2.461	0.00218		2.661	0.10212		2.611	0.02894
2.462	0.00221		2.662	0.10332		2.612	0.02937
2.463	0.00223		2.663	0.105		2.613	0.02981
2.464	0.00226		2.664	0.10643		2.614	0.03031
2.465	0.00229		2.665	0.1081		2.615	0.03087
2.466	0.00234		2.666	0.10967		2.616	0.03147
2.467	0.00237		2.667	0.11113		2.617	0.03213
2.468	0.00239		2.668	0.11258		2.618	0.0329
2.469	0.00241		2.669	0.1144		2.619	0.0337
2.47	0.00243		2.67	0.11637		2.62	0.03447
2.471	0.00246		2.671	0.11799		2.621	0.03527
2.472	0.0025		2.672	0.11997		2.622	0.03614
2.473	0.00253		2.673	0.1219		2.623	0.03705
2.474	0.00257		2.674	0.12374		2.624	0.03797
2.475	0.00261		2.675	0.12527		2.625	0.03889
2.476	0.00267		2.676	0.12676		2.626	0.03988
2.477	0.00272		2.677	0.1286		2.627	0.04089
2.478	0.00277		2.678	0.13019		2.628	0.042
2.479	0.00283		2.679	0.13148		2.629	0.04309
2.48	0.00287		2.68	0.13299		2.63	0.0442
2.481	0.00292		2.681	0.13459		2.631	0.04536
2.482	0.00297		2.682	0.13643		2.632	0.04662
2.483	0.00301		2.683	0.13824		2.633	0.04778
2.484	0.00305		2.684	0.13997		2.634	0.04894
2.485	0.00309		2.685	0.14151		2.635	0.05
2.486	0.00313		2.686	0.14266		2.636	0.05121
2.487	0.00318		2.687	0.14401		2.637	0.05258
2.488	0.00322		2.688	0.14538		2.638	0.05391
2.489	0.00326		2.689	0.14659		2.639	0.05527
2.49	0.00332		2.69	0.14813		2.64	0.05647
2.491	0.00338		2.691	0.14989		2.641	0.05775
2.492	0.00344		2.692	0.15137		2.642	0.05932
2.493	0.0035		2.693	0.15283		2.643	0.0606
2.494	0.00356		2.694	0.15431		2.644	0.06176
2.495	0.00364		2.695	0.15599		2.645	0.06324
2.496	0.00371		2.696	0.15745		2.646	0.0649
2.497	0.00378		2.697	0.15907		2.647	0.06609
2.498	0.00384		2.698	0.16071		2.648	0.06742
2.499	0.00391		2.699	0.1625		2.649	0.06872
2.5	0.00397		2.7	0.16654		2.65	0.07027
2.501	0.00403		2.701	0.16978		2.651	0.07162
2.502	0.00411		2.702	0.16981		2.652	0.07307
2.503	0.00419		2.703	0.17071		2.653	0.07454
2.504	0.00426		2.704	0.17209		2.654	0.07599
2.505	0.00436		2.705	0.17365		2.655	0.07717
2.506	0.00442		2.706	0.17541		2.656	0.07845
2.507	0.00448		2.707	0.1769		2.657	0.07976
2.508	0.00457		2.708	0.17799		2.658	0.08121
2.509	0.00465		2.709	0.17956		2.659	0.08258
2.51	0.00471		2.71	0.18071		2.66	0.08411
2.511	0.00481					2.661	0.08539
2.512	0.0049					2.662	0.08684
2.513	0.00501					2.663	0.08809
2.514	0.00512					2.664	0.08925
2.515	0.0052					2.665	0.09039
2.516	0.00529					2.666	0.09184
2.517	0.00537					2.667	0.09321
2.518	0.00544					2.668	0.09488
2.519	0.00551					2.669	0.09633
2.52	0.00558					2.67	0.09763
2.521	0.00566					2.671	0.09903
2.522	0.00574					2.672	0.10051
2.523	0.00582					2.673	0.10176
2.524	0.00589					2.674	0.10283
2.525	0.00598					2.675	0.10425
2.526	0.00605					2.676	0.10585
2.527	0.00616					2.677	0.10727
2.528	0.00628					2.678	0.10874
2.529	0.00641					2.679	0.11034
2.53	0.00652					2.68	0.11164
2.531	0.00662					2.681	0.11304
2.532	0.00674					2.682	0.11444
2.533	0.00686					2.683	0.11556
2.534	0.00704					2.684	0.11696
2.535	0.00727					2.685	0.11821
2.536	0.00747					2.686	0.11966
2.537	0.00763					2.687	0.12109
2.538	0.00782					2.688	0.12229
2.539	0.00802					2.689	0.12362
2.54	0.00818					2.69	0.12495
2.541	0.00833					2.691	0.12626
2.542	0.00847					2.692	0.12754
2.543	0.00864					2.693	0.12913
2.544	0.0088					2.694	0.1306
2.545	0.00894					2.695	0.13188
2.546	0.00908					2.696	0.13312
2.547	0.00925					2.697	0.13449
2.548	0.00943					2.698	0.13647
2.549	0.00961					2.699	0.14101
2.55	0.00979					2.7	0.14268
2.551	0.00996					2.701	0.14232
2.552	0.01014					2.702	0.14292
2.553	0.01035					2.703	0.14399
2.554	0.0106					2.704	0.14531
2.555	0.01086					2.705	0.14662
2.556	0.01113					2.706	0.1479
2.557	0.01139					2.707	0.14942
2.558	0.01162					2.708	0.1508
2.559	0.01187					2.709	0.15196
2.56	0.01214					2.71	0.15343
2.561	0.01244					2.711	0.15483
2.562	0.01272					2.712	0.15614
2.563	0.01297					2.713	0.15744
2.564	0.01323					2.714	0.15838
2.565	0.01348					2.715	0.15976
2.566	0.01376					2.716	0.16126
2.567	0.01403					2.717	0.16258
2.568	0.01428					2.718	0.16386
2.569	0.01455					2.719	0.16524
2.57	0.0148					2.72	0.16657
2.571	0.01503					2.721	0.16824
2.572	0.01526					2.722	0.16988
2.573	0.0155					2.723	0.17121
2.574	0.01572					2.724	0.17263
2.575	0.01593					2.725	0.17389
2.576	0.01611					2.726	0.17558
2.577	0.0163					2.727	0.17684
2.578	0.0165					2.728	0.17838
2.579	0.01675					2.729	0.17952
2.58	0.01706					2.73	0.18099
2.581	0.01741
2.582	0.01778
2.583	0.01814
2.584	0.01846
2.585	0.01879
2.586	0.01908
2.587	0.01936
2.588	0.01963
2.589	0.01992
2.59	0.02021
2.591	0.02051
2.592	0.02079
2.593	0.02106
2.594	0.02131
2.595	0.02153
2.596	0.02184
2.597	0.02223
2.598	0.02264
2.599	0.02309
2.6	0.0235
2.601	0.02399
2.602	0.02449
2.603	0.02505
2.604	0.02563
2.605	0.02615
2.606	0.0266
2.607	0.02697
2.608	0.02727
2.609	0.02751
2.61	0.02772
2.611	0.02799
2.612	0.02831
2.613	0.02864
2.614	0.02898
2.615	0.02938
2.616	0.02982
2.617	0.0303
2.618	0.03076
2.619	0.03121
2.62	0.03174
2.621	0.03224
2.622	0.0327
2.623	0.03321
2.624	0.03373
2.625	0.03436
2.626	0.03498
2.627	0.03558
2.628	0.03612
2.629	0.03669
2.63	0.03732
2.631	0.03797
2.632	0.03855
2.633	0.0391
2.634	0.03961
2.635	0.04016
2.636	0.04077
2.637	0.04135
2.638	0.04189
2.639	0.04256
2.64	0.04315
2.641	0.0437
2.642	0.0442
2.643	0.04471
2.644	0.04525
2.645	0.04576
2.646	0.04626
2.647	0.04672
2.648	0.04718
2.649	0.04773
2.65	0.04824
2.651	0.04866
2.652	0.04912
2.653	0.04966
2.654	0.05025
2.655	0.05097
2.656	0.05176
2.657	0.05256
2.658	0.05332
2.659	0.05399
2.66	0.05462
2.661	0.05525
2.662	0.05609
2.663	0.05689
2.664	0.05756
2.665	0.05832
2.666	0.05908
2.667	0.05992
2.668	0.06084
2.669	0.06181
2.67	0.06273
2.671	0.06357
2.672	0.06429
2.673	0.06513
2.674	0.06609
2.675	0.06702
2.676	0.06798
2.677	0.06908
2.678	0.07021
2.679	0.07122
2.68	0.0721
2.681	0.07303
2.682	0.07408
2.683	0.07529
2.684	0.07639
2.685	0.07744
2.686	0.07836
2.687	0.07924
2.688	0.08013
2.689	0.08101
2.69	0.08181
2.691	0.08239
2.692	0.08286
2.693	0.08332
2.694	0.08387
2.695	0.08454
2.696	0.08538
2.697	0.08618
2.698	0.08689
2.699	0.08798
2.7	0.08866
2.701	0.08929
2.702	0.0905
2.703	0.09185
2.704	0.09303
2.705	0.09445
2.706	0.09639
2.707	0.09756
2.708	0.09857
2.709	0.1
2.71	0.10143
2.711	0.10315
2.712	0.10492
2.713	0.10609
2.714	0.10765
2.715	0.11013
2.716	0.11256
2.717	0.11429
2.718	0.11559
2.719	0.11702
2.72	0.11857
2.721	0.11983
2.722	0.12101
2.723	0.12353
2.724	0.12529
2.725	0.12685
2.726	0.12769
2.727	0.12866
2.728	0.13017
2.729	0.13164
2.73	0.13277
2.731	0.13391
2.732	0.13529
2.733	0.13668
2.734	0.13807
2.735	0.13971
2.736	0.14071
2.737	0.14172
2.738	0.14248
2.739	0.1437
2.74	0.14504
2.741	0.14605
2.742	0.14744
2.743	0.1492
2.744	0.15017
2.745	0.15147
2.746	0.15353
2.747	0.15613
2.748	0.15798
2.749	0.15895
2.75	0.16042
2.751	0.16231
2.752	0.16366
2.753	0.16487
2.754	0.16748
2.755	0.16929
2.756	0.17025
2.757	0.1713
2.758	0.17307
2.759	0.17521
2.76	0.17702
2.761	0.1792

## Sheet: Fig.3f
Time (s)	Percentage of oxygen (%)
0	0
0.08333	0
0.16667	0
0.25	0
0.33333	0
0.41667	0
0.5	0
0.58333	0
0.66667	0
0.75	0
0.83333	0
0.91667	0
1	0
1.08333	0
1.16667	0
1.25	0
1.33333	0
1.41667	0
1.5	0.2
1.58333	0.5
1.66667	0.9
1.75	1.3
1.83333	1.5
1.91667	1.7
2	1.9
2.08333	2
2.16667	2.1
2.25	2.2
2.33333	2.3
2.41667	2.3
2.5	2.3
2.58333	2.4
2.66667	2.4
2.75	2.4
2.83333	2.4
2.91667	2.4
3	2.4
3.08333	2.4
3.16667	2.4
3.25	2.4
3.33333	2.4
3.41667	2.4
3.5	2.4
3.58333	2.4
3.66667	2.4
3.75	2.4
3.83333	2.4
3.91667	2.4
4	2.4
4.08333	2.4
4.16667	2.4
4.25	2.4
4.33333	2.4
4.41667	2.4
4.5	2.4
4.58333	2.4
4.66667	2.4
4.75	2.4
4.83333	2.4
4.91667	2.4
5	2.4
5.08333	2.4
5.16667	2.4
5.25	2.4
5.33333	2.4
5.41667	2.4
5.5	2.4
5.58333	2.4
5.66667	2.4
5.75	2.4
5.83333	2.4
5.91667	2.4
6	2.4
6.08333	2.4
6.16667	2.4
6.25	2.4
6.33333	2.4
6.41667	2.4
6.5	2.4
6.58333	2.4
6.66667	2.5
6.75	2.4
6.83333	2.4
6.91667	2.4
7	2.4
7.08333	2.4
7.16667	2.4
7.25	2.4
7.33333	2.4
7.41667	2.4
7.5	2.4
7.58333	2.3
7.66667	2.4
7.75	2.4
7.83333	2.4
7.91667	2.4
8	2.4
8.08333	2.3
8.16667	2.4
8.25	2.4
8.33333	2.4
8.41667	2.4
8.5	2.4
8.58333	2.4
8.66667	2.4
8.75	2.3
8.83333	2.3
8.91667	2.4
9	2.4
9.08333	2.3
9.16667	2.4
9.25	2.4
9.33333	2.4
9.41667	2.4
9.5	2.4
9.58333	2.4
9.66667	2.4
9.75	2.4
9.83333	2.4
9.91667	2.4
10	2.3
10.0833	2.4
10.1667	2.3
10.25	2.3
10.3333	2.3
10.4167	2.3
10.5	2.3
10.5833	2.3
10.6667	2.3
10.75	2.3
10.8333	2.3
10.9167	2.3
11	2.3
11.0833	2.4
11.1667	2.4
11.25	2.4
11.3333	2.3
11.4167	2.3
11.5	2.3
11.5833	2.3
11.6667	2.3
11.75	2.3
11.8333	2.3
11.9167	2.3
12	2.3
12.0833	2.3
12.1667	2.3
12.25	2.3
12.3333	2.3
12.4167	2.3
12.5	2.3
12.5833	2.3
12.6667	2.3
12.75	2.3
12.8333	2.3
12.9167	2.3
13	2.3
13.0833	2.3
13.1667	2.3
13.25	2.3
13.3333	2.3
13.4167	2.3
13.5	2.3
13.5833	2.4
13.6667	2.3
13.75	2.4
13.8333	2.4
13.9167	2.4
14	2.4
14.0833	2.4
14.1667	2.4
14.25	2.4
14.3333	2.4
14.4167	2.4
14.5	2.4
14.5833	2.4
14.6667	2.4
14.75	2.4
14.8333	2.4
14.9167	2.4
15	2.4
15.0833	2.4
15.1667	2.4
15.25	2.4
15.3333	2.4
15.4167	2.4
15.5	2.4
15.5833	2.4
15.6667	2.4
15.75	2.4
15.8333	2.4
15.9167	2.4
16	2.4
16.0833	2.4
16.1667	2.4
16.25	2.4
16.3333	2.4
16.4167	2.4
16.5	2.4
16.5833	2.4
16.6667	2.4
16.75	2.4
16.8333	2.3
16.9167	2.4
17	2.4
17.0833	2.4
17.1667	2.4
17.25	2.4
17.3333	2.4
17.4167	2.4
17.5	2.4
17.5833	2.4
17.6667	2.4
17.75	2.4
17.8333	2.4
17.9167	2.4
18	2.4
18.0833	2.4
18.1667	2.4
18.25	2.4
18.3333	2.4
18.4167	2.4
18.5	2.4
18.5833	2.4
18.6667	2.4
18.75	2.4
18.8333	2.4
18.9167	2.4
19	2.4
19.0833	2.4
19.1667	2.4
19.25	2.4
19.3333	2.4
19.4167	2.4
19.5	2.4
19.5833	2.4
19.6667	2.4
19.75	2.3
19.8333	2.3
19.9167	2.3
20	2.3
20.0833	2.3
20.1667	2.3
20.25	2.3
20.3333	2.3
20.4167	2.4
20.5	2.4
20.5833	2.4
20.6667	2.3
20.75	2.4
20.8333	2.4
20.9167	2.4
21	2.4
21.0833	2.4
21.1667	2.4
21.25	2.4
21.3333	2.4
21.4167	2.5
21.5	2.5
21.5833	2.4
21.6667	2.4
21.75	2.5
21.8333	2.4
21.9167	2.4
22	2.5
22.0833	2.5
22.1667	2.4
22.25	2.4
22.3333	2.4
22.4167	2.4
22.5	2.4
22.5833	2.4
22.6667	2.4
22.75	2.4
22.8333	2.4
22.9167	2.4
23	2.4
23.0833	2.4
23.1667	2.4
23.25	2.4
23.3333	2.4
23.4167	2.4
23.5	2.4
23.5833	2.4
23.6667	2.4
23.75	2.4
23.8333	2.4
23.9167	2.4
24	2.4
24.0833	2.4
24.1667	2.4
24.25	2.4
24.3333	2.4
24.4167	2.4
24.5	2.4
24.5833	2.4
24.6667	2.3
24.75	2.3
24.8333	2.3
24.9167	2.3
25	2.3
25.0833	2.3
25.1667	2.3
25.25	2.3
25.3333	2.3
25.4167	2.3
25.5	2.3
25.5833	2.3
25.6667	2.3
25.75	2.3
25.8333	2.3
25.9167	2.3
26	2.3
26.0833	2.3
26.1667	2.3
26.25	2.3
26.3333	2.3
26.4167	2.3
26.5	2.3
26.5833	2.3
26.6667	2.3
26.75	2.3
26.8333	2.3
26.9167	2.3
27	2.2
27.0833	2.2
27.1667	2.2
27.25	2.2
27.3333	2.2
27.4167	2.2
27.5	2.2
27.5833	2.2
27.6667	2.2
27.75	2.2
27.8333	2.2
27.9167	2.3
28	2.2
28.0833	2.3
28.1667	2.3
28.25	2.3
28.3333	2.3
28.4167	2.3
28.5	2.3
28.5833	2.3
28.6667	2.3
28.75	2.3
28.8333	2.3
28.9167	2.4
29	2.4
29.0833	2.4
29.1667	2.4
29.25	2.4
29.3333	2.4
29.4167	2.4
29.5	2.4
29.5833	2.4
29.6667	2.4
29.75	2.3
29.8333	2.3
29.9167	2.3
30	2.3
30.0833	2.4
30.1667	2.4
30.25	2.4
30.3333	2.4
30.4167	2.3
30.5	2.3
30.5833	2.3
30.6667	2.3
30.75	2.3
30.8333	2.3
30.9167	2.2
31	2.2
31.0833	2.2
31.1667	2.2
31.25	2.2
31.3333	2.2
31.4167	2.2
31.5	2.2
31.5833	2.2
31.6667	2.2
31.75	2.3
31.8333	2.3
31.9167	2.3
32	2.3
32.0833	2.3
32.1667	2.3
32.25	2.4
32.3333	2.4
32.4167	2.4
32.5	2.4
32.5833	2.4
32.6667	2.4
32.75	2.4
32.8333	2.4
32.9167	2.4
33	2.4
33.0833	2.4
33.1667	2.3
33.25	2.3
33.3333	2.3
33.4167	2.3
33.5	2.3
33.5833	2.3
33.6667	2.3
33.75	2.3
33.8333	2.3
33.9167	2.3
34	2.3
34.0833	2.3
34.1667	2.3
34.25	2.3
34.3333	2.4
34.4167	2.4
34.5	2.4
34.5833	2.4
34.6667	2.4
34.75	2.4
34.8333	2.4
34.9167	2.3
35	2.3
35.0833	2.3
35.1667	2.3
35.25	2.3
35.3333	2.3
35.4167	2.3
35.5	2.3
35.5833	2.3
35.6667	2.3
35.75	2.3
35.8333	2.3
35.9167	2.3
36	2.3
36.0833	2.3
36.1667	2.3
36.25	2.3
36.3333	2.3
36.4167	2.3
36.5	2.3
36.5833	2.4
36.6667	2.4
36.75	2.4
36.8333	2.3
36.9167	2.4
37	2.4
37.0833	2.3
37.1667	2.4
37.25	2.4
37.3333	2.4
37.4167	2.5
37.5	2.4
37.5833	2.5
37.6667	2.5
37.75	2.5
37.8333	2.4
37.9167	2.4
38	2.4
38.0833	2.4
38.1667	2.4
38.25	2.4
38.3333	2.4
38.4167	2.4
38.5	2.4
38.5833	2.4
38.6667	2.4
38.75	2.3
38.8333	2.3
38.9167	2.4
39	2.4
39.0833	2.4
39.1667	2.4
39.25	2.4
39.3333	2.4
39.4167	2.4
39.5	2.4
39.5833	2.5
39.6667	2.4
39.75	2.4
39.8333	2.4
39.9167	2.4
40	2.5
40.0833	2.5
40.1667	2.5
40.25	2.5
40.3333	2.5
40.4167	2.5
40.5	2.5
40.5833	2.4
40.6667	2.5
40.75	2.5
40.8333	2.5
40.9167	2.5
41	2.5
41.0833	2.5
41.1667	2.5
41.25	2.5
41.3333	2.5
41.4167	2.5
41.5	2.5
41.5833	2.5
41.6667	2.5
41.75	2.5
41.8333	2.5
41.9167	2.5
42	2.5
42.0833	2.5
42.1667	2.5
42.25	2.5
42.3333	2.5
42.4167	2.5
42.5	2.5
42.5833	2.5
42.6667	2.5
42.75	2.5
42.8333	2.5
42.9167	2.5
43	2.5
43.0833	2.5
43.1667	2.5
43.25	2.5
43.3333	2.5
43.4167	2.5
43.5	2.5
43.5833	2.5
43.6667	2.5
43.75	2.5
43.8333	2.5
43.9167	2.5
44	2.5
44.0833	2.5
44.1667	2.5
44.25	2.5
44.3333	2.5
44.4167	2.5
44.5	2.5
44.5833	2.6
44.6667	2.5
44.75	2.5
44.8333	2.5
44.9167	2.5
45	2.5
45.0833	2.5
45.1667	2.5
45.25	2.5
45.3333	2.5
45.4167	2.6
45.5	2.6
45.5833	2.6
45.6667	2.5
45.75	2.5
45.8333	2.5
45.9167	2.5
46	2.5
46.0833	2.5
46.1667	2.5
46.25	2.5
46.3333	2.4
46.4167	2.4
46.5	2.4
46.5833	2.4
46.6667	2.4
46.75	2.5
46.8333	2.5
46.9167	2.5
47	2.5
47.0833	2.5
47.1667	2.5
47.25	2.5
47.3333	2.5
47.4167	2.5
47.5	2.4
47.5833	2.4
47.6667	2.4
47.75	2.4
47.8333	2.4
47.9167	2.5
48	2.5
48.0833	2.5
48.1667	2.4
48.25	2.4
48.3333	2.4
48.4167	2.4
48.5	2.4
48.5833	2.4
48.6667	2.4
48.75	2.4
48.8333	2.4
48.9167	2.5
49	2.5
49.0833	2.4
49.1667	2.5
49.25	2.4
49.3333	2.4
49.4167	2.5
49.5	2.5
49.5833	2.5
49.6667	2.4
49.75	2.4
49.8333	2.5
49.9167	2.4
50	2.4
50.0833	2.4
50.1667	2.4
50.25	2.4
50.3333	2.4
50.4167	2.4
50.5	2.4
50.5833	2.4
50.6667	2.4
50.75	2.4
50.8333	2.4
50.9167	2.4
51	2.4
51.0833	2.4
51.1667	2.4
51.25	2.4
51.3333	2.4
51.4167	2.4
51.5	2.4
51.5833	2.4
51.6667	2.4
51.75	2.4
51.8333	2.4
51.9167	2.4
52	2.4
52.0833	2.4
52.1667	2.4
52.25	2.4
52.3333	2.4
52.4167	2.4
52.5	2.4
52.5833	2.4
52.6667	2.4
52.75	2.4
52.8333	2.4
52.9167	2.4
53	2.4
53.0833	2.4
53.1667	2.4
53.25	2.4
53.3333	2.4
53.4167	2.4
53.5	2.4
53.5833	2.4
53.6667	2.4
53.75	2.4
53.8333	2.4
53.9167	2.4
54	2.4
54.0833	2.4
54.1667	2.4
54.25	2.4
54.3333	2.4
54.4167	2.4
54.5	2.4
54.5833	2.4
54.6667	2.4
54.75	2.4
54.8333	2.4
54.9167	2.4
55	2.4
55.0833	2.4
55.1667	2.4
55.25	2.4
55.3333	2.4
55.4167	2.4
55.5	2.4
55.5833	2.4
55.6667	2.4
55.75	2.4
55.8333	2.4
55.9167	2.4
56	2.4
56.0833	2.4
56.1667	2.4
56.25	2.4
56.3333	2.4
56.4167	2.4
56.5	2.4
56.5833	2.4
56.6667	2.4
56.75	2.4
56.8333	2.4
56.9167	2.4
57	2.4
57.0833	2.4
57.1667	2.4
57.25	2.4
57.3333	2.4
57.4167	2.4
57.5	2.4
57.5833	2.4
57.6667	2.4
57.75	2.4
57.8333	2.4
57.9167	2.4
58	2.4
58.0833	2.4
58.1667	2.4
58.25	2.4
58.3333	2.4
58.4167	2.4
58.5	2.4
58.5833	2.4
58.6667	2.4
58.75	2.4
58.8333	2.4
58.9167	2.4
59	2.4
59.0833	2.5
59.1667	2.4
59.25	2.4
59.3333	2.4
59.4167	2.4
59.5	2.4
59.5833	2.4
59.6667	2.4
59.75	2.4
59.8333	2.4
59.9167	2.4
60	2.4
60.0833	2.4
60.1667	2.5
60.25	2.4
60.3333	2.4
60.4167	2.4
60.5	2.4
60.5833	2.4
60.6667	2.5
60.75	2.5
60.8333	2.4
60.9167	2.4
61	2.4
61.0833	2.4
61.1667	2.4
61.25	2.4
61.3333	2.5
61.4167	2.5
61.5	2.5
61.5833	2.5
61.6667	2.5
61.75	2.4
61.8333	2.4
61.9167	2.6
62	2.6
62.0833	2.6
62.1667	2.6
62.25	2.6
62.3333	2.6
62.4167	2.6
62.5	2.6
62.5833	2.6
62.6667	2.6
62.75	2.6
62.8333	2.6
62.9167	2.6
63	2.6
63.0833	2.7
63.1667	2.9
63.25	2.7
63.3333	2.1
63.4167	1
63.5	0.6
63.5833	0.3
63.6667	0
63.75	0
63.8333	0
63.9167	0
64	0
64.0833	0
64.1667	0
64.25	0
64.3333	0
64.4167	0
64.5	0
64.5833	0
64.6667	0
64.75	0
64.8333	0
64.9167	0
65	0
65.0833	0
65.1667	0

## Sheet: Fig.3g
Time (day)	Potential (V)
0	2.791
0.000115741	2.8003
0.000231481	2.7963
0.000347222	2.7954
0.000462963	2.7935
0.000578704	2.7904
0.000694444	2.7898
0.000810185	2.7873
0.000925926	2.7855
0.00104167	2.7848
0.00115741	2.783
0.00127315	2.7824
0.00138889	2.7796
0.00150463	2.7796
0.00162037	2.7802
0.00173611	2.7793
0.00185185	2.7783
0.00196759	2.7777
0.00208333	2.7768
0.00219907	2.7759
0.00231481	2.774
0.00243056	2.7728
0.0025463	2.7724
0.00266204	2.7718
0.00277778	2.7706
0.00289352	2.7693
0.00300926	2.7675
0.003125	2.7662
0.00324074	2.7656
0.00335648	2.7638
0.00347222	2.7625
0.00358796	2.7616
0.0037037	2.7613
0.00381944	2.7607
0.00393519	2.7604
0.00405093	2.76
0.00416667	2.7597
0.00428241	2.7591
0.00439815	2.7588
0.00451389	2.7579
0.00462963	2.7557
0.00474537	2.7548
0.00486111	2.7532
0.00497685	2.7526
0.00509259	2.7514
0.00520833	2.7514
0.00532407	2.7507
0.00543981	2.7498
0.00555556	2.7501
0.0056713	2.7492
0.00578704	2.7489
0.00590278	2.7479
0.00601852	2.7476
0.00613426	2.7479
0.00625	2.7476
0.00636574	2.7464
0.00648148	2.7461
0.00659722	2.7455
0.00671296	2.7452
0.0068287	2.7442
0.00694444	2.7439
0.00706019	2.7439
0.00717593	2.743
0.00729167	2.7448
0.00740741	2.7445
0.00752315	2.7439
0.00763889	2.7436
0.00775463	2.743
0.00787037	2.7427
0.00798611	2.7421
0.00810185	2.7414
0.00821759	2.7408
0.00833333	2.7408
0.00844907	2.7393
0.00856481	2.738
0.00868056	2.7374
0.0087963	2.7371
0.00891204	2.7368
0.00902778	2.7359
0.00914352	2.7359
0.00925926	2.7359
0.009375	2.7355
0.00949074	2.7349
0.00960648	2.7346
0.00972222	2.7343
0.00983796	2.734
0.0099537	2.7343
0.0100694	2.734
0.0101852	2.7334
0.0103009	2.7337
0.0104167	2.7334
0.0105324	2.7328
0.0106481	2.7328
0.0107639	2.7324
0.0108796	2.7324
0.0109954	2.7324
0.0111111	2.7321
0.0112269	2.7318
0.0113426	2.7312
0.0114583	2.7312
0.0115741	2.7309
0.0116898	2.7303
0.0118056	2.73
0.0119213	2.7293
0.012037	2.729
0.0121528	2.7287
0.0122685	2.7284
0.0123843	2.7281
0.0125	2.7278
0.0126157	2.7278
0.0127315	2.7272
0.0128472	2.7272
0.012963	2.7269
0.0130787	2.7269
0.0131944	2.7262
0.0133102	2.7259
0.0134259	2.7259
0.0135417	2.7262
0.0136574	2.7253
0.0137731	2.7253
0.0138889	2.7253
0.0140046	2.7247
0.0141204	2.7244
0.0142361	2.7238
0.0143519	2.7238
0.0144676	2.7256
0.0145833	2.7253
0.0146991	2.7253
0.0148148	2.7247
0.0149306	2.7241
0.0150463	2.7244
0.015162	2.7241
0.0152778	2.7241
0.0153935	2.7241
0.0155093	2.7241
0.015625	2.7238
0.0157407	2.7231
0.0158565	2.7228
0.0159722	2.7228
0.016088	2.7228
0.0162037	2.7225
0.0163194	2.7225
0.0164352	2.7222
0.0165509	2.7219
0.0166667	2.7219
0.0167824	2.7219
0.0168981	2.7216
0.0170139	2.7213
0.0171296	2.721
0.0172454	2.721
0.0173611	2.721
0.0174769	2.7207
0.0175926	2.7204
0.0177083	2.7204
0.0178241	2.72
0.0179398	2.72
0.0180556	2.7197
0.0181713	2.72
0.018287	2.7197
0.0184028	2.72
0.0185185	2.72
0.0186343	2.72
0.01875	2.7197
0.0188657	2.7197
0.0189815	2.7194
0.0190972	2.7191
0.019213	2.7194
0.0193287	2.7191
0.0194444	2.7182
0.0195602	2.7182
0.0196759	2.7182
0.0197917	2.7176
0.0199074	2.7179
0.0200231	2.7176
0.0201389	2.7176
0.0202546	2.7176
0.0203704	2.7176
0.0204861	2.7179
0.0206019	2.7179
0.0207176	2.7151
0.0208333	2.7123
0.0209491	2.7126
0.0210648	2.7132
0.0211806	2.7138
0.0212963	2.7145
0.021412	2.7148
0.0215278	2.7148
0.0216435	2.7176
0.0217593	2.7176
0.021875	2.7173
0.0219907	2.7169
0.0221065	2.7169
0.0222222	2.7169
0.022338	2.7173
0.0224537	2.7173
0.0225694	2.7169
0.0226852	2.7169
0.0228009	2.716
0.0229167	2.7154
0.0230324	2.7154
0.0231481	2.7151
0.0232639	2.7148
0.0233796	2.7148
0.0234954	2.7142
0.0236111	2.7145
0.0237269	2.7142
0.0238426	2.7138
0.0239583	2.7138
0.0240741	2.7132
0.0241898	2.7132
0.0243056	2.7132
0.0244213	2.7129
0.024537	2.7123
0.0246528	2.7123
0.0247685	2.7123
0.0248843	2.7123
0.025	2.712
0.0251157	2.7123
0.0252315	2.712
0.0253472	2.712
0.025463	2.7117
0.0255787	2.7117
0.0256944	2.7117
0.0258102	2.7117
0.0259259	2.7114
0.0260417	2.7114
0.0261574	2.7114
0.0262731	2.7111
0.0263889	2.7107
0.0265046	2.7111
0.0266204	2.7107
0.0267361	2.7114
0.0268519	2.7107
0.0269676	2.7107
0.0270833	2.7107
0.0271991	2.7107
0.0273148	2.7107
0.0274306	2.7104
0.0275463	2.7104
0.027662	2.7101
0.0277778	2.7104
0.0278935	2.7101
0.0280093	2.7098
0.028125	2.7098
0.0282407	2.7098
0.0283565	2.7098
0.0284722	2.7098
0.028588	2.7095
0.0287037	2.7092
0.0288194	2.7114
0.0289352	2.7117
0.0290509	2.7114
0.0291667	2.7107
0.0292824	2.7107
0.0293981	2.7107
0.0295139	2.7107
0.0296296	2.7104
0.0297454	2.7098
0.0298611	2.7101
0.0299769	2.7092
0.0300926	2.7089
0.0302083	2.7086
0.0303241	2.7086
0.0304398	2.7083
0.0305556	2.7083
0.0306713	2.7083
0.030787	2.7083
0.0309028	2.7083
0.0310185	2.708
0.0311343	2.7083
0.03125	2.7083
0.0313657	2.7083
0.0314815	2.7083
0.0315972	2.7083
0.031713	2.7086
0.0318287	2.7089
0.0319444	2.7089
0.0320602	2.7086
0.0321759	2.7086
0.0322917	2.7083
0.0324074	2.7083
0.0325231	2.708
0.0326389	2.708
0.0327546	2.7076
0.0328704	2.708
0.0329861	2.7076
0.0331019	2.7076
0.0332176	2.707
0.0333333	2.7073
0.0334491	2.707
0.0335648	2.7067
0.0336806	2.7067
0.0337963	2.7064
0.033912	2.7064
0.0340278	2.7061
0.0341435	2.7061
0.0342593	2.7058
0.034375	2.7055
0.0344907	2.7055
0.0346065	2.7052
0.0347222	2.7049
0.034838	2.7049
0.0349537	2.7049
0.0350694	2.7045
0.0351852	2.7045
0.0353009	2.7045
0.0354167	2.7042
0.0355324	2.7042
0.0356481	2.7042
0.0357639	2.7042
0.0358796	2.7042
0.0359954	2.7058
0.0361111	2.7058
0.0362269	2.7058
0.0363426	2.7055
0.0364583	2.7061
0.0365741	2.7061
0.0366898	2.7061
0.0368056	2.7061
0.0369213	2.7061
0.037037	2.7058
0.0371528	2.7052
0.0372685	2.7049
0.0373843	2.7049
0.0375	2.7045
0.0376157	2.7039
0.0377315	2.7039
0.0378472	2.7036
0.037963	2.7033
0.0380787	2.703
0.0381944	2.7033
0.0383102	2.703
0.0384259	2.703
0.0385417	2.7024
0.0386574	2.7027
0.0387731	2.7024
0.0388889	2.7024
0.0390046	2.7018
0.0391204	2.7018
0.0392361	2.7018
0.0393519	2.7018
0.0394676	2.7014
0.0395833	2.7018
0.0396991	2.7018
0.0398148	2.7014
0.0399306	2.7008
0.0400463	2.7008
0.040162	2.7008
0.0402778	2.7005
0.0403935	2.7005
0.0405093	2.7005
0.040625	2.7005
0.0407407	2.7002
0.0408565	2.7002
0.0409722	2.7002
0.041088	2.7002
0.0412037	2.7002
0.0413194	2.7002
0.0414352	2.7002
0.0415509	2.7002
0.0416667	2.7005
0.0417824	2.7002
0.0418981	2.7002
0.0420139	2.7002
0.0421296	2.7005
0.0422454	2.7005
0.0423611	2.7005
0.0424769	2.7005
0.0425926	2.7002
0.0427083	2.7002
0.0428241	2.7002
0.0429398	2.6999
0.0430556	2.7021
0.0431713	2.7021
0.043287	2.7018
0.0434028	2.7014
0.0435185	2.7014
0.0436343	2.7011
0.04375	2.7011
0.0438657	2.7008
0.0439815	2.7008
0.0440972	2.7008
0.044213	2.7008
0.0443287	2.6996
0.0444444	2.699
0.0445602	2.699
0.0446759	2.699
0.0447917	2.699
0.0449074	2.6987
0.0450231	2.6983
0.0451389	2.6983
0.0452546	2.6983
0.0453704	2.698
0.0454861	2.6977
0.0456019	2.6974
0.0457176	2.6977
0.0458333	2.6977
0.0459491	2.6977
0.0460648	2.6974
0.0461806	2.6974
0.0462963	2.6974
0.046412	2.6977
0.0465278	2.6974
0.0466435	2.6974
0.0467593	2.6977
0.046875	2.6974
0.0469907	2.6971
0.0471065	2.6974
0.0472222	2.6971
0.047338	2.6971
0.0474537	2.6977
0.0475694	2.6974
0.0476852	2.6977
0.0478009	2.6974
0.0479167	2.6974
0.0480324	2.6974
0.0481481	2.6974
0.0482639	2.6971
0.0483796	2.6971
0.0484954	2.6971
0.0486111	2.6968
0.0487269	2.6968
0.0488426	2.6962
0.0489583	2.6965
0.0490741	2.6965
0.0491898	2.6962
0.0493056	2.6962
0.0494213	2.6962
0.049537	2.6959
0.0496528	2.6962
0.0497685	2.6962
0.0498843	2.6959
0.05	2.6959
0.0501157	2.6956
0.0502315	2.6983
0.0503472	2.6977
0.050463	2.6971
0.0505787	2.6968
0.0506944	2.6965
0.0508102	2.6965
0.0509259	2.6968
0.0510417	2.6965
0.0511574	2.6962
0.0512731	2.6965
0.0513889	2.6965
0.0515046	2.6956
0.0516204	2.6952
0.0517361	2.6952
0.0518519	2.6956
0.0519676	2.6952
0.0520833	2.6949
0.0521991	2.6949
0.0523148	2.6956
0.0524306	2.6952
0.0525463	2.6952
0.052662	2.6956
0.0527778	2.6956
0.0528935	2.6952
0.0530093	2.6956
0.053125	2.6956
0.0532407	2.6959
0.0533565	2.6956
0.0534722	2.6952
0.053588	2.6949
0.0537037	2.6943
0.0538194	2.6946
0.0539352	2.694
0.0540509	2.6943
0.0541667	2.694
0.0542824	2.694
0.0543981	2.694
0.0545139	2.694
0.0546296	2.694
0.0547454	2.6934
0.0548611	2.6934
0.0549769	2.6931
0.0550926	2.6931
0.0552083	2.6931
0.0553241	2.6928
0.0554398	2.6928
0.0555556	2.6925
0.0556713	2.6928
0.055787	2.6925
0.0559028	2.6925
0.0560185	2.6925
0.0561343	2.6925
0.05625	2.6928
0.0563657	2.6925
0.0564815	2.6925
0.0565972	2.6921
0.056713	2.6921
0.0568287	2.6921
0.0569444	2.6918
0.0570602	2.6921
0.0571759	2.6925
0.0572917	2.6921
0.0574074	2.6937
0.0575231	2.694
0.0576389	2.6943
0.0577546	2.6946
0.0578704	2.6943
0.0579861	2.6943
0.0581019	2.6946
0.0582176	2.6943
0.0583333	2.6949
0.0584491	2.6946
0.0585648	2.694
0.0586806	2.6934
0.0587963	2.6928
0.058912	2.6925
0.0590278	2.6925
0.0591435	2.6925
0.0592593	2.6921
0.059375	2.6921
0.0594907	2.6921
0.0596065	2.6918
0.0597222	2.6918
0.059838	2.6915
0.0599537	2.6918
0.0600694	2.6915
0.0601852	2.6912
0.0603009	2.6915
0.0604167	2.6915
0.0605324	2.6912
0.0606481	2.6912
0.0607639	2.6912
0.0608796	2.6909
0.0609954	2.6909
0.0611111	2.6906
0.0612269	2.6903
0.0613426	2.6903
0.0614583	2.6897
0.0615741	2.69
0.0616898	2.6903
0.0618056	2.69
0.0619213	2.6903
0.062037	2.69
0.0621528	2.6903
0.0622685	2.6903
0.0623843	2.6903
0.0625	2.69
0.0626157	2.6903
0.0627315	2.6903
0.0628472	2.69
0.062963	2.6903
0.0630787	2.6903
0.0631944	2.6906
0.0633102	2.6906
0.0634259	2.6903
0.0635417	2.6903
0.0636574	2.6906
0.0637731	2.6906
0.0638889	2.6906
0.0640046	2.6906
0.0641204	2.6906
0.0642361	2.6903
0.0643519	2.6903
0.0644676	2.6903
0.0645833	2.6921
0.0646991	2.6921
0.0648148	2.6921
0.0649306	2.6921
0.0650463	2.6918
0.065162	2.6918
0.0652778	2.6918
0.0653935	2.6915
0.0655093	2.6915
0.065625	2.6915
0.0657407	2.6903
0.0658565	2.6897
0.0659722	2.6897
0.066088	2.6894
0.0662037	2.6894
0.0663194	2.689
0.0664352	2.689
0.0665509	2.689
0.0666667	2.689
0.0667824	2.6887
0.0668981	2.6887
0.0670139	2.6887
0.0671296	2.689
0.0672454	2.689
0.0673611	2.6887
0.0674769	2.6887
0.0675926	2.689
0.0677083	2.6884
0.0678241	2.6887
0.0679398	2.689
0.0680556	2.6887
0.0681713	2.689
0.068287	2.689
0.0684028	2.689
0.0685185	2.689
0.0686343	2.6894
0.06875	2.689
0.0688657	2.6894
0.0689815	2.6894
0.0690972	2.6887
0.069213	2.6887
0.0693287	2.6887
0.0694444	2.6884
0.0695602	2.689
0.0696759	2.689
0.0697917	2.6887
0.0699074	2.6884
0.0700231	2.6881
0.0701389	2.6884
0.0702546	2.6887
0.0703704	2.6881
0.0704861	2.6881
0.0706019	2.6884
0.0707176	2.6881
0.0708333	2.6881
0.0709491	2.6881
0.0710648	2.6875
0.0711806	2.6878
0.0712963	2.6878
0.071412	2.6881
0.0715278	2.6878
0.0716435	2.6878
0.0717593	2.6875
0.071875	2.6897
0.0719907	2.6894
0.0721065	2.6894
0.0722222	2.689
0.072338	2.689
0.0724537	2.6894
0.0725694	2.6894
0.0726852	2.6894
0.0728009	2.6894
0.0729167	2.6894
0.0730324	2.689
0.0731481	2.6887
0.0732639	2.6887
0.0733796	2.6884
0.0734954	2.6887
0.0736111	2.6884
0.0737269	2.6884
0.0738426	2.6887
0.0739583	2.689
0.0740741	2.6881
0.0741898	2.6884
0.0743056	2.6881
0.0744213	2.6878
0.074537	2.6881
0.0746528	2.6881
0.0747685	2.6878
0.0748843	2.6878
0.075	2.6878
0.0751157	2.6878
0.0752315	2.6881
0.0753472	2.6875
0.075463	2.6872
0.0755787	2.6872
0.0756944	2.6872
0.0758102	2.6872
0.0759259	2.6869
0.0760417	2.6872
0.0761574	2.6866
0.0762731	2.6869
0.0763889	2.6866
0.0765046	2.6869
0.0766204	2.6866
0.0767361	2.6866
0.0768519	2.6866
0.0769676	2.6869
0.0770833	2.6866
0.0771991	2.6869
0.0773148	2.6866
0.0774306	2.6869
0.0775463	2.6866
0.077662	2.6863
0.0777778	2.6863
0.0778935	2.6859
0.0780093	2.6863
0.078125	2.6863
0.0782407	2.6866
0.0783565	2.6863
0.0784722	2.6866
0.078588	2.6866
0.0787037	2.6863
0.0788194	2.6866
0.0789352	2.6866
0.0790509	2.6869
0.0791667	2.6887
0.0792824	2.6887
0.0793981	2.6887
0.0795139	2.6887
0.0796296	2.6887
0.0797454	2.6884
0.0798611	2.6881
0.0799769	2.6887
0.0800926	2.6884
0.0802083	2.6881
0.0803241	2.6875
0.0804398	2.6869
0.0805556	2.6866
0.0806713	2.6863
0.080787	2.6863
0.0809028	2.6859
0.0810185	2.6856
0.0811343	2.6856
0.08125	2.6856
0.0813657	2.6853
0.0814815	2.6856
0.0815972	2.6853
0.081713	2.685
0.0818287	2.6853
0.0819444	2.6853
0.0820602	2.6853
0.0821759	2.6853
0.0822917	2.6853
0.0824074	2.6853
0.0825231	2.6853
0.0826389	2.685
0.0827546	2.685
0.0828704	2.685
0.0829861	2.6853
0.0831019	2.685
0.0832176	2.685
0.0833333	2.6853
0.0834491	2.685
0.0835648	2.6853
0.0836806	2.6853
0.0837963	2.6853
0.083912	2.6853
0.0840278	2.6856
0.0841435	2.6856
0.0842593	2.6856
0.084375	2.6856
0.0844907	2.6856
0.0846065	2.6856
0.0847222	2.6856
0.084838	2.6856
0.0849537	2.6856
0.0850694	2.6853
0.0851852	2.6853
0.0853009	2.6853
0.0854167	2.685
0.0855324	2.6853
0.0856481	2.6853
0.0857639	2.685
0.0858796	2.685
0.0859954	2.685
0.0861111	2.685
0.0862269	2.6847
0.0863426	2.6847
0.0864583	2.6869
0.0865741	2.6869
0.0866898	2.6869
0.0868056	2.6866
0.0869213	2.6863
0.087037	2.6863
0.0871528	2.6863
0.0872685	2.6856
0.0873843	2.6859
0.0875	2.6859
0.0876157	2.685
0.0877315	2.6847
0.0878472	2.6844
0.087963	2.6844
0.0880787	2.6844
0.0881944	2.6844
0.0883102	2.6844
0.0884259	2.6847
0.0885417	2.6847
0.0886574	2.6847
0.0887731	2.6844
0.0888889	2.6844
0.0890046	2.6844
0.0891204	2.6844
0.0892361	2.6844
0.0893519	2.6844
0.0894676	2.6847
0.0895833	2.6844
0.0896991	2.6847
0.0898148	2.6844
0.0899306	2.6844
0.0900463	2.6844
0.090162	2.6841
0.0902778	2.6841
0.0903935	2.6841
0.0905093	2.6841
0.090625	2.6841
0.0907407	2.6835
0.0908565	2.6835
0.0909722	2.6838
0.091088	2.6838
0.0912037	2.6838
0.0913194	2.6841
0.0914352	2.6835
0.0915509	2.6832
0.0916667	2.6835
0.0917824	2.6828
0.0918981	2.6828
0.0920139	2.6828
0.0921296	2.6832
0.0922454	2.6832
0.0923611	2.6832
0.0924769	2.6832
0.0925926	2.6832
0.0927083	2.6828
0.0928241	2.6832
0.0929398	2.6832
0.0930556	2.6828
0.0931713	2.6828
0.093287	2.6832
0.0934028	2.6828
0.0935185	2.6828
0.0936343	2.6828
0.09375	2.6847
0.0938657	2.6847
0.0939815	2.6847
0.0940972	2.685
0.094213	2.685
0.0943287	2.685
0.0944444	2.6853
0.0945602	2.6856
0.0946759	2.6856
0.0947917	2.6856
0.0949074	2.6844
0.0950231	2.6838
0.0951389	2.6838
0.0952546	2.6838
0.0953704	2.6835
0.0954861	2.6835
0.0956019	2.6835
0.0957176	2.6832
0.0958333	2.6835
0.0959491	2.6835
0.0960648	2.6832
0.0961806	2.6835
0.0962963	2.6832
0.096412	2.6828
0.0965278	2.6832
0.0966435	2.6828
0.0967593	2.6828
0.096875	2.6828
0.0969907	2.6832
0.0971065	2.6825
0.0972222	2.6828
0.097338	2.6828
0.0974537	2.6825
0.0975694	2.6825
0.0976852	2.6825
0.0978009	2.6825
0.0979167	2.6825
0.0980324	2.6825
0.0981481	2.6825
0.0982639	2.6825
0.0983796	2.6825
0.0984954	2.6825
0.0986111	2.6828
0.0987269	2.6825
0.0988426	2.6825
0.0989583	2.6828
0.0990741	2.6825
0.0991898	2.6825
0.0993056	2.6828
0.0994213	2.6828
0.099537	2.6825
0.0996528	2.6828
0.0997685	2.6825
0.0998843	2.6828
0.1	2.6828
0.100116	2.6828
0.100231	2.6828
0.100347	2.6828
0.100463	2.6828
0.100579	2.6825
0.100694	2.6825
0.10081	2.6828
0.100926	2.6828
0.101042	2.6841
0.101157	2.6844
0.101273	2.6844
0.101389	2.6844
0.101505	2.6838
0.10162	2.6841
0.101736	2.6841
0.101852	2.6841
0.101968	2.6844
0.102083	2.6844
0.102199	2.6825
0.102315	2.6825
0.102431	2.6822
0.102546	2.6822
0.102662	2.6822
0.102778	2.6822
0.102894	2.6816
0.103009	2.6819
0.103125	2.6816
0.103241	2.6816
0.103356	2.6819
0.103472	2.6816
0.103588	2.6816
0.103704	2.6819
0.103819	2.6819
0.103935	2.6816
0.104051	2.6816
0.104167	2.6819
0.104282	2.6822
0.104398	2.6819
0.104514	2.6816
0.10463	2.6819
0.104745	2.6819
0.104861	2.6822
0.104977	2.6825
0.105093	2.6825
0.105208	2.6825
0.105324	2.6825
0.10544	2.6822
0.105556	2.6822
0.105671	2.6819
0.105787	2.6819
0.105903	2.6819
0.106019	2.6819
0.106134	2.6822
0.10625	2.6816
0.106366	2.6816
0.106481	2.6816
0.106597	2.6816
0.106713	2.6816
0.106829	2.6813
0.106944	2.6813
0.10706	2.6816
0.107176	2.6813
0.107292	2.681
0.107407	2.6807
0.107523	2.681
0.107639	2.6813
0.107755	2.681
0.10787	2.681
0.107986	2.681
0.108102	2.681
0.108218	2.681
0.108333	2.6832
0.108449	2.6828
0.108565	2.6828
0.108681	2.6832
0.108796	2.6825
0.108912	2.6828
0.109028	2.6828
0.109144	2.6825
0.109259	2.6832
0.109375	2.6828
0.109491	2.6822
0.109606	2.6816
0.109722	2.6816
0.109838	2.6819
0.109954	2.6819
0.110069	2.6819
0.110185	2.6819
0.110301	2.6819
0.110417	2.6819
0.110532	2.6816
0.110648	2.6819
0.110764	2.6816
0.11088	2.6816
0.110995	2.6816
0.111111	2.6816
0.111227	2.6813
0.111343	2.6816
0.111458	2.6813
0.111574	2.6816
0.11169	2.681
0.111806	2.681
0.111921	2.6813
0.112037	2.681
0.112153	2.6813
0.112269	2.681
0.112384	2.681
0.1125	2.681
0.112616	2.681
0.112731	2.6807
0.112847	2.681
0.112963	2.6807
0.113079	2.6807
0.113194	2.6807
0.11331	2.6807
0.113426	2.6807
0.113542	2.6807
0.113657	2.6801
0.113773	2.6801
0.113889	2.6807
0.114005	2.6804
0.11412	2.6807
0.114236	2.6807
0.114352	2.6804
0.114468	2.6807
0.114583	2.6807
0.114699	2.681
0.114815	2.6807
0.114931	2.681
0.115046	2.6807
0.115162	2.6807
0.115278	2.6807
0.115394	2.6807
0.115509	2.681
0.115625	2.6832
0.115741	2.6828
0.115856	2.6832
0.115972	2.6832
0.116088	2.6832
0.116204	2.6825
0.116319	2.6828
0.116435	2.6825
0.116551	2.6825
0.116667	2.6825
0.116782	2.6816
0.116898	2.681
0.117014	2.681
0.11713	2.6807
0.117245	2.6807
0.117361	2.6804
0.117477	2.6807
0.117593	2.6804
0.117708	2.6801
0.117824	2.6804
0.11794	2.6804
0.118056	2.6801
0.118171	2.6801
0.118287	2.6801
0.118403	2.6801
0.118519	2.6797
0.118634	2.6797
0.11875	2.6797
0.118866	2.6797
0.118981	2.6797
0.119097	2.6797
0.119213	2.6797
0.119329	2.6794
0.119444	2.6797
0.11956	2.6797
0.119676	2.6794
0.119792	2.6794
0.119907	2.6794
0.120023	2.6794
0.120139	2.6797
0.120255	2.6797
0.12037	2.6797
0.120486	2.6797
0.120602	2.6797
0.120718	2.6801
0.120833	2.6801
0.120949	2.6804
0.121065	2.6801
0.121181	2.6801
0.121296	2.6801
0.121412	2.6804
0.121528	2.6801
0.121644	2.6801
0.121759	2.6797
0.121875	2.6791
0.121991	2.6794
0.122106	2.6794
0.122222	2.6791
0.122338	2.6794
0.122454	2.6791
0.122569	2.6813
0.122685	2.681
0.122801	2.6813
0.122917	2.6813
0.123032	2.681
0.123148	2.6813
0.123264	2.681
0.12338	2.681
0.123495	2.6807
0.123611	2.6807
0.123727	2.6807
0.123843	2.6797
0.123958	2.6794
0.124074	2.6791
0.12419	2.6791
0.124306	2.6791
0.124421	2.6788
0.124537	2.6791
0.124653	2.6788
0.124769	2.6788
0.124884	2.6788
0.125	2.6791
0.125116	2.6794
0.125231	2.6794
0.125347	2.6794
0.125463	2.6794
0.125579	2.6794
0.125694	2.6794
0.12581	2.6794
0.125926	2.6794
0.126042	2.6797
0.126157	2.6801
0.126273	2.6797
0.126389	2.6797
0.126505	2.6801
0.12662	2.6801
0.126736	2.6797
0.126852	2.6797
0.126968	2.6797
0.127083	2.6794
0.127199	2.6794
0.127315	2.6794
0.127431	2.6788
0.127546	2.6791
0.127662	2.6791
0.127778	2.6794
0.127894	2.6791
0.128009	2.6788
0.128125	2.6791
0.128241	2.6791
0.128356	2.6791
0.128472	2.6791
0.128588	2.6788
0.128704	2.6785
0.128819	2.6788
0.128935	2.6788
0.129051	2.6785
0.129167	2.6782
0.129282	2.6788
0.129398	2.6785
0.129514	2.6785
0.12963	2.6804
0.129745	2.6804
0.129861	2.6804
0.129977	2.6801
0.130093	2.6807
0.130208	2.6801
0.130324	2.6804
0.13044	2.6804
0.130556	2.6804
0.130671	2.6801
0.130787	2.6807
0.130903	2.6794
0.131019	2.6797
0.131134	2.6794
0.13125	2.6794
0.131366	2.6794
0.131481	2.6797
0.131597	2.6797
0.131713	2.6794
0.131829	2.6791
0.131944	2.6794
0.13206	2.6794
0.132176	2.6791
0.132292	2.6794
0.132407	2.6791
0.132523	2.6788
0.132639	2.6791
0.132755	2.6788
0.13287	2.6788
0.132986	2.6785
0.133102	2.6788
0.133218	2.6788
0.133333	2.6785
0.133449	2.6785
0.133565	2.6788
0.133681	2.6788
0.133796	2.6788
0.133912	2.6785
0.134028	2.6782
0.134144	2.6782
0.134259	2.6782
0.134375	2.6782
0.134491	2.6782
0.134606	2.6782
0.134722	2.6782
0.134838	2.6782
0.134954	2.6785
0.135069	2.6782
0.135185	2.6782
0.135301	2.6785
0.135417	2.6782
0.135532	2.6788
0.135648	2.6788
0.135764	2.6788
0.13588	2.6785
0.135995	2.6785
0.136111	2.6785
0.136227	2.6788
0.136343	2.6788
0.136458	2.6788
0.136574	2.6813
0.13669	2.6813
0.136806	2.6813
0.136921	2.6807
0.137037	2.6807
0.137153	2.681
0.137269	2.6804
0.137384	2.6801
0.1375	2.6804
0.137616	2.6807
0.137731	2.6804
0.137847	2.6794
0.137963	2.6791
0.138079	2.6788
0.138194	2.6788
0.13831	2.6791
0.138426	2.6788
0.138542	2.6788
0.138657	2.6785
0.138773	2.6785
0.138889	2.6788
0.139005	2.6782
0.13912	2.6782
0.139236	2.6785
0.139352	2.6782
0.139468	2.6782
0.139583	2.6782
0.139699	2.6779
0.139815	2.6785
0.139931	2.6782
0.140046	2.6779
0.140162	2.6776
0.140278	2.6776
0.140394	2.6779
0.140509	2.6776
0.140625	2.6776
0.140741	2.6776
0.140856	2.6779
0.140972	2.6779
0.141088	2.6779
0.141204	2.6782
0.141319	2.6779
0.141435	2.6782
0.141551	2.6782
0.141667	2.6782
0.141782	2.6782
0.141898	2.6782
0.142014	2.6782
0.14213	2.6785
0.142245	2.6785
0.142361	2.6782
0.142477	2.6782
0.142593	2.6782
0.142708	2.6779
0.142824	2.6776
0.14294	2.6776
0.143056	2.6776
0.143171	2.6779
0.143287	2.6776
0.143403	2.6776
0.143519	2.6776
0.143634	2.6797
0.14375	2.6791
0.143866	2.6794
0.143981	2.6791
0.144097	2.6791
0.144213	2.6788
0.144329	2.6788
0.144444	2.6785
0.14456	2.6785
0.144676	2.6782
0.144792	2.6788
0.144907	2.6779
0.145023	2.6776
0.145139	2.6776
0.145255	2.6773
0.14537	2.6773
0.145486	2.6773
0.145602	2.677
0.145718	2.677
0.145833	2.677
0.145949	2.677
0.146065	2.677
0.146181	2.6773
0.146296	2.6773
0.146412	2.6776
0.146528	2.6779
0.146644	2.6776
0.146759	2.6776
0.146875	2.6776
0.146991	2.6779
0.147106	2.6779
0.147222	2.6779
0.147338	2.6779
0.147454	2.6779
0.147569	2.6776
0.147685	2.6776
0.147801	2.677
0.147917	2.6773
0.148032	2.6776
0.148148	2.6773
0.148264	2.6773
0.14838	2.677
0.148495	2.6773
0.148611	2.677
0.148727	2.6766
0.148843	2.6766
0.148958	2.677
0.149074	2.677
0.14919	2.6766
0.149306	2.677
0.149421	2.6766
0.149537	2.6763
0.149653	2.6766
0.149769	2.6766
0.149884	2.6766
0.15	2.6766
0.150116	2.6763
0.150231	2.6763
0.150347	2.6763
0.150463	2.6763
0.150579	2.6776
0.150694	2.6776
0.15081	2.6776
0.150926	2.6776
0.151042	2.6779
0.151157	2.6779
0.151273	2.6776
0.151389	2.6779
0.151505	2.6779
0.15162	2.6779
0.151736	2.6782
0.151852	2.6779
0.151968	2.6776
0.152083	2.6773
0.152199	2.6776
0.152315	2.6776
0.152431	2.6776
0.152546	2.6773
0.152662	2.677
0.152778	2.677
0.152894	2.677
0.153009	2.6773
0.153125	2.677
0.153241	2.6766
0.153356	2.676
0.153472	2.6766
0.153588	2.6766
0.153704	2.677
0.153819	2.677
0.153935	2.6766
0.154051	2.6766
0.154167	2.677
0.154282	2.6766
0.154398	2.6766
0.154514	2.677
0.15463	2.6766
0.154745	2.677
0.154861	2.677
0.154977	2.677
0.155093	2.6766
0.155208	2.677
0.155324	2.677
0.15544	2.677
0.155556	2.677
0.155671	2.6766
0.155787	2.677
0.155903	2.6766
0.156019	2.6766
0.156134	2.6763
0.15625	2.677
0.156366	2.6766
0.156481	2.677
0.156597	2.677
0.156713	2.677
0.156829	2.677
0.156944	2.677
0.15706	2.677
0.157176	2.677
0.157292	2.6773
0.157407	2.677
0.157523	2.677
0.157639	2.6788
0.157755	2.6791
0.15787	2.6785
0.157986	2.6785
0.158102	2.6785
0.158218	2.6785
0.158333	2.6788
0.158449	2.6788
0.158565	2.6785
0.158681	2.6785
0.158796	2.6788
0.158912	2.6776
0.159028	2.677
0.159144	2.677
0.159259	2.677
0.159375	2.676
0.159491	2.6763
0.159606	2.6763
0.159722	2.6766
0.159838	2.6763
0.159954	2.676
0.160069	2.676
0.160185	2.6757
0.160301	2.6757
0.160417	2.6757
0.160532	2.6763
0.160648	2.6757
0.160764	2.6763
0.16088	2.6766
0.160995	2.676
0.161111	2.676
0.161227	2.676
0.161343	2.6763
0.161458	2.676
0.161574	2.6763
0.16169	2.6763
0.161806	2.6763
0.161921	2.676
0.162037	2.676
0.162153	2.676
0.162269	2.6763
0.162384	2.6766
0.1625	2.6763
0.162616	2.6763
0.162731	2.6766
0.162847	2.6766
0.162963	2.6766
0.163079	2.6766
0.163194	2.6766
0.16331	2.6766
0.163426	2.6766
0.163542	2.676
0.163657	2.676
0.163773	2.6757
0.163889	2.6754
0.164005	2.6757
0.16412	2.6757
0.164236	2.6754
0.164352	2.6757
0.164468	2.6757
0.164583	2.6773
0.164699	2.6776
0.164815	2.6776
0.164931	2.6776
0.165046	2.6776
0.165162	2.6779
0.165278	2.6776
0.165394	2.6776
0.165509	2.6776
0.165625	2.6773
0.165741	2.6773
0.165856	2.6766
0.165972	2.676
0.166088	2.676
0.166204	2.676
0.166319	2.6757
0.166435	2.6757
0.166551	2.676
0.166667	2.6757
0.166782	2.6757
0.166898	2.6757
0.167014	2.6757
0.16713	2.6754
0.167245	2.6754
0.167361	2.6757
0.167477	2.676
0.167593	2.676
0.167708	2.676
0.167824	2.676
0.16794	2.6766
0.168056	2.6766
0.168171	2.6766
0.168287	2.6763
0.168403	2.6766
0.168519	2.676
0.168634	2.676
0.16875	2.6757
0.168866	2.676
0.168981	2.676
0.169097	2.676
0.169213	2.676
0.169329	2.676
0.169444	2.676
0.16956	2.676
0.169676	2.6757
0.169792	2.6757
0.169907	2.6754
0.170023	2.6754
0.170139	2.6757
0.170255	2.6757
0.17037	2.6757
0.170486	2.6748
0.170602	2.6751
0.170718	2.6754
0.170833	2.6754
0.170949	2.6754
0.171065	2.6754
0.171181	2.6751
0.171296	2.6754
0.171412	2.6751
0.171528	2.677
0.171644	2.6766
0.171759	2.677
0.171875	2.677
0.171991	2.677
0.172106	2.677
0.172222	2.677
0.172338	2.677
0.172454	2.677
0.172569	2.677
0.172685	2.677
0.172801	2.6773
0.172917	2.677
0.173032	2.6763
0.173148	2.6763
0.173264	2.6763
0.17338	2.6763
0.173495	2.6757
0.173611	2.6757
0.173727	2.6757
0.173843	2.6754
0.173958	2.6751
0.174074	2.6754
0.17419	2.6754
0.174306	2.6754
0.174421	2.6751
0.174537	2.6751
0.174653	2.6751
0.174769	2.6751
0.174884	2.6745
0.175	2.6742
0.175116	2.6745
0.175231	2.6745
0.175347	2.6748
0.175463	2.6745
0.175579	2.6745
0.175694	2.6745
0.17581	2.6748
0.175926	2.6745
0.176042	2.6745
0.176157	2.6748
0.176273	2.6748
0.176389	2.6745
0.176505	2.6745
0.17662	2.6745
0.176736	2.6745
0.176852	2.6745
0.176968	2.6748
0.177083	2.6748
0.177199	2.6745
0.177315	2.6745
0.177431	2.6745
0.177546	2.6748
0.177662	2.6745
0.177778	2.6748
0.177894	2.6748
0.178009	2.6745
0.178125	2.6748
0.178241	2.6745
0.178356	2.6751
0.178472	2.6751
0.178588	2.677
0.178704	2.6766
0.178819	2.6766
0.178935	2.6766
0.179051	2.6763
0.179167	2.676
0.179282	2.6757
0.179398	2.6757
0.179514	2.676
0.17963	2.6763
0.179745	2.676
0.179861	2.6748
0.179977	2.6748
0.180093	2.6748
0.180208	2.6748
0.180324	2.6745
0.18044	2.6751
0.180556	2.6748
0.180671	2.6745
0.180787	2.6745
0.180903	2.6748
0.181019	2.6745
0.181134	2.6745
0.18125	2.6745
0.181366	2.6742
0.181481	2.6742
0.181597	2.6742
0.181713	2.6742
0.181829	2.6739
0.181944	2.6739
0.18206	2.6739
0.182176	2.6739
0.182292	2.6742
0.182407	2.6742
0.182523	2.6739
0.182639	2.6742
0.182755	2.6742
0.18287	2.6742
0.182986	2.6742
0.183102	2.6742
0.183218	2.6739
0.183333	2.6742
0.183449	2.6745
0.183565	2.6742
0.183681	2.6748
0.183796	2.6742
0.183912	2.6748
0.184028	2.6748
0.184144	2.6745
0.184259	2.6745
0.184375	2.6745
0.184491	2.6745
0.184606	2.6745
0.184722	2.6742
0.184838	2.6745
0.184954	2.6745
0.185069	2.6742
0.185185	2.6742
0.185301	2.6739
0.185417	2.6739
0.185532	2.6757
0.185648	2.6754
0.185764	2.6757
0.18588	2.676
0.185995	2.6757
0.186111	2.6754
0.186227	2.6757
0.186343	2.6757
0.186458	2.6754
0.186574	2.6757
0.18669	2.6754
0.186806	2.6745
0.186921	2.6739
0.187037	2.6742
0.187153	2.6739
0.187269	2.6732
0.187384	2.6735
0.1875	2.6735
0.187616	2.6735
0.187731	2.6735
0.187847	2.6732
0.187963	2.6732
0.188079	2.6735
0.188194	2.6735
0.18831	2.6735
0.188426	2.6739
0.188542	2.6739
0.188657	2.6735
0.188773	2.6739
0.188889	2.6739
0.189005	2.6739
0.18912	2.6739
0.189236	2.6742
0.189352	2.6742
0.189468	2.6742
0.189583	2.6742
0.189699	2.6742
0.189815	2.6742
0.189931	2.6739
0.190046	2.6732
0.190162	2.6735
0.190278	2.6735
0.190394	2.6735
0.190509	2.6735
0.190625	2.6739
0.190741	2.6732
0.190856	2.6732
0.190972	2.6732
0.191088	2.6729
0.191204	2.6732
0.191319	2.6732
0.191435	2.6729
0.191551	2.6732
0.191667	2.6735
0.191782	2.6732
0.191898	2.6726
0.192014	2.6726
0.19213	2.6726
0.192245	2.6729
0.192361	2.6745
0.192477	2.6742
0.192593	2.6745
0.192708	2.6745
0.192824	2.6745
0.19294	2.6745
0.193056	2.6742
0.193171	2.6742
0.193287	2.6745
0.193403	2.6745
0.193519	2.6748
0.193634	2.6748
0.19375	2.6742
0.193866	2.6739
0.193981	2.6739
0.194097	2.6739
0.194213	2.6739
0.194329	2.6742
0.194444	2.6732
0.19456	2.6735
0.194676	2.6735
0.194792	2.6732
0.194907	2.6735
0.195023	2.6732
0.195139	2.6729
0.195255	2.6729
0.19537	2.6729
0.195486	2.6729
0.195602	2.6729
0.195718	2.6729
0.195833	2.6726
0.195949	2.6729
0.196065	2.6729
0.196181	2.6726
0.196296	2.6729
0.196412	2.6729
0.196528	2.6726
0.196644	2.6729
0.196759	2.6726
0.196875	2.6726
0.196991	2.6723
0.197106	2.6726
0.197222	2.6723
0.197338	2.672
0.197454	2.672
0.197569	2.672
0.197685	2.6723
0.197801	2.6723
0.197917	2.6723
0.198032	2.6723
0.198148	2.6726
0.198264	2.6723
0.19838	2.6723
0.198495	2.672
0.198611	2.6723
0.198727	2.6723
0.198843	2.6726
0.198958	2.6723
0.199074	2.6726
0.19919	2.6726
0.199306	2.6748
0.199421	2.6745
0.199537	2.6742
0.199653	2.6739
0.199769	2.6739
0.199884	2.6739
0.2	2.6739
0.200116	2.6735
0.200231	2.6742
0.200347	2.6739
0.200463	2.6742
0.200579	2.6729
0.200694	2.6726
0.20081	2.6729
0.200926	2.6723
0.201042	2.6723
0.201157	2.6723
0.201273	2.6723
0.201389	2.6723
0.201505	2.6723
0.20162	2.672
0.201736	2.6723
0.201852	2.6723
0.201968	2.672
0.202083	2.672
0.202199	2.6717
0.202315	2.6717
0.202431	2.6717
0.202546	2.6723
0.202662	2.672
0.202778	2.672
0.202894	2.6717
0.203009	2.6717
0.203125	2.672
0.203241	2.6717
0.203356	2.6717
0.203472	2.6717
0.203588	2.6717
0.203704	2.6717
0.203819	2.6717
0.203935	2.672
0.204051	2.672
0.204167	2.672
0.204282	2.6714
0.204398	2.6714
0.204514	2.6714
0.20463	2.6717
0.204745	2.6717
0.204861	2.672
0.204977	2.672
0.205093	2.672
0.205208	2.672
0.205324	2.672
0.20544	2.6717
0.205556	2.6717
0.205671	2.6717
0.205787	2.672
0.205903	2.6717
0.206019	2.6717
0.206134	2.6717
0.20625	2.6732
0.206366	2.6732
0.206481	2.6729
0.206597	2.6732
0.206713	2.6732
0.206829	2.6729
0.206944	2.6732
0.20706	2.6735
0.207176	2.6735
0.207292	2.6732
0.207407	2.6729
0.207523	2.6723
0.207639	2.672
0.207755	2.672
0.20787	2.6717
0.207986	2.6714
0.208102	2.6714
0.208218	2.6714
0.208333	2.6714
0.208449	2.6714
0.208565	2.6711
0.208681	2.6708
0.208796	2.6711
0.208912	2.6714
0.209028	2.6714
0.209144	2.6717
0.209259	2.6717
0.209375	2.6717
0.209491	2.6717
0.209606	2.6717
0.209722	2.6717
0.209838	2.672
0.209954	2.6717
0.210069	2.672
0.210185	2.672
0.210301	2.672
0.210417	2.672
0.210532	2.6723
0.210648	2.6723
0.210764	2.6723
0.21088	2.672
0.210995	2.6723
0.211111	2.672
0.211227	2.6714
0.211343	2.6717
0.211458	2.6714
0.211574	2.6711
0.21169	2.6711
0.211806	2.6708
0.211921	2.6708
0.212037	2.6708
0.212153	2.6708
0.212269	2.6708
0.212384	2.6708
0.2125	2.6711
0.212616	2.6708
0.212731	2.6708
0.212847	2.6708
0.212963	2.6708
0.213079	2.6726
0.213194	2.6729
0.21331	2.6723
0.213426	2.6723
0.213542	2.6723
0.213657	2.6723
0.213773	2.672
0.213889	2.6717
0.214005	2.6723
0.21412	2.672
0.214236	2.672
0.214352	2.672
0.214468	2.6714
0.214583	2.6714
0.214699	2.6717
0.214815	2.672
0.214931	2.672
0.215046	2.672
0.215162	2.672
0.215278	2.672
0.215394	2.672
0.215509	2.672
0.215625	2.672
0.215741	2.6717
0.215856	2.6714
0.215972	2.6714
0.216088	2.6714
0.216204	2.6711
0.216319	2.6717
0.216435	2.6714
0.216551	2.6711
0.216667	2.6708
0.216782	2.6708
0.216898	2.6708
0.217014	2.6708
0.21713	2.6708
0.217245	2.6708
0.217361	2.6704
0.217477	2.6708
0.217593	2.6708
0.217708	2.6708
0.217824	2.6704
0.21794	2.6704
0.218056	2.6704
0.218171	2.6704
0.218287	2.6704
0.218403	2.6704
0.218519	2.6704
0.218634	2.6704
0.21875	2.6701
0.218866	2.6704
0.218981	2.6704
0.219097	2.6708
0.219213	2.6704
0.219329	2.6704
0.219444	2.6701
0.21956	2.6708
0.219676	2.6704
0.219792	2.6704
0.219907	2.672
0.220023	2.6723
0.220139	2.6726
0.220255	2.6726
0.22037	2.6723
0.220486	2.6723
0.220602	2.6726
0.220718	2.6723
0.220833	2.6723
0.220949	2.6723
0.221065	2.6723
0.221181	2.6726
0.221296	2.6714
0.221412	2.6714
0.221528	2.6714
0.221644	2.6708
0.221759	2.6708
0.221875	2.6708
0.221991	2.6704
0.222106	2.6704
0.222222	2.6704
0.222338	2.6704
0.222454	2.6704
0.222569	2.6704
0.222685	2.6698
0.222801	2.6698
0.222917	2.6698
0.223032	2.6698
0.223148	2.6698
0.223264	2.6698
0.22338	2.6698
0.223495	2.6698
0.223611	2.6692
0.223727	2.6698
0.223843	2.6698
0.223958	2.6698
0.224074	2.6701
0.22419	2.6698
0.224306	2.6698
0.224421	2.6698
0.224537	2.6698
0.224653	2.6698
0.224769	2.6701
0.224884	2.6701
0.225	2.6698
0.225116	2.6701
0.225231	2.6701
0.225347	2.6701
0.225463	2.6704
0.225579	2.6704
0.225694	2.6701
0.22581	2.6704
0.225926	2.6704
0.226042	2.6704
0.226157	2.6708
0.226273	2.6704
0.226389	2.6701
0.226505	2.6704
0.22662	2.6704
0.226736	2.6701
0.226852	2.672
0.226968	2.6717
0.227083	2.6717
0.227199	2.6714
0.227315	2.6714
0.227431	2.6714
0.227546	2.6714
0.227662	2.6708
0.227778	2.6711
0.227894	2.6711
0.228009	2.6711
0.228125	2.6704
0.228241	2.6701
0.228356	2.6701
0.228472	2.6698
0.228588	2.6698
0.228704	2.6695
0.228819	2.6695
0.228935	2.6695
0.229051	2.6695
0.229167	2.6692
0.229282	2.6695
0.229398	2.6695
0.229514	2.6698
0.22963	2.6698
0.229745	2.6698
0.229861	2.6698
0.229977	2.6698
0.230093	2.6695
0.230208	2.6695
0.230324	2.6698
0.23044	2.6698
0.230556	2.6695
0.230671	2.6695
0.230787	2.6698
0.230903	2.6698
0.231019	2.6698
0.231134	2.6698
0.23125	2.6698
[truncated: 170,745 more rows]

[truncated: 3 more sheets: Fig.4b, Fig.4d, Fig.4g]
